# Supplementary material for: Transcriptomic and computational analysis identified LPA metabolism, KLHL14 and KCNE3 as novel regulators of Epithelial-Mesenchymal Transition
Source: Sci Rep. 2020 Mar 6;10:4180. doi: 10.1038/s41598-020-61017-y (PMC7060278; doi:10.1038/s41598-020-61017-y)
Supplement: Supplementary file 3 — Dataset S2. [file 41598_2020_61017_MOESM3_ESM.xlsx]

## Sheet: mAEC
		Transcriptomic and computational analysis identified LPA metabolism, KLHL14 and KCNE3 as novel regulators of Epithelial-Mesenchymal Transition
Di Lollo V.*, Canciello A.* (equally contributing authors), Orsini M., Bernabò N., Ancora M., Di Federico M., Curini V., Mattioli M., Russo V., Mauro A., Cammà C., Barboni B.
Gene ID	Gene Name	Gene Description	Fold Change (mAEC vs eAEC)
ENSOARG00000000119	-	-	1.19896
ENSOARG00000000123	-	-	2.25414
ENSOARG00000000139	PURG	purine rich element binding protein G [Source:HGNC Symbol;Acc:HGNC:17930]	1.04127
ENSOARG00000000177	SNCAIP	synuclein alpha interacting protein [Source:HGNC Symbol;Acc:HGNC:11139]	3.93601
ENSOARG00000000317	LOX	lysyl oxidase [Source:HGNC Symbol;Acc:HGNC:6664]	1.38652
ENSOARG00000000328	TCEAL9	transcription elongation factor A like 9 [Source:HGNC Symbol;Acc:HGNC:30084]	1.42394
ENSOARG00000000330	-	-	2.90775
ENSOARG00000000342	-	-	5.72703
ENSOARG00000000376	-	-	inf
ENSOARG00000000406	PGLYRP4	peptidoglycan recognition protein 4 [Source:HGNC Symbol;Acc:HGNC:30015]	1.98943
ENSOARG00000000417	S100A9	S100 calcium binding protein A9 [Source:HGNC Symbol;Acc:HGNC:10499]	3.71562
ENSOARG00000000432	S100A12	S100 calcium binding protein A12 [Source:HGNC Symbol;Acc:HGNC:10489]	3.57572
ENSOARG00000000450	S100A8	S100 calcium binding protein A8 [Source:HGNC Symbol;Acc:HGNC:10498]	3.94297
ENSOARG00000000464	IL20RA	interleukin 20 receptor subunit alpha [Source:HGNC Symbol;Acc:HGNC:6003]	2.51357
ENSOARG00000000653	PSD	pleckstrin and Sec7 domain containing [Source:HGNC Symbol;Acc:HGNC:9507]	1.30995
ENSOARG00000000764	-	-	1.07941
ENSOARG00000000783	REM1	RRAD and GEM like GTPase 1 [Source:NCBI gene;Acc:100302062]	1.09345
ENSOARG00000000858	NPR1	natriuretic peptide receptor 1 [Source:HGNC Symbol;Acc:HGNC:7943]	1.56248
ENSOARG00000000899	MECOM	MDS1 and EVI1 complex locus [Source:HGNC Symbol;Acc:HGNC:3498]	1.77694
ENSOARG00000000906	-	-	2.24268
ENSOARG00000000915	ADGRB2	adhesion G protein-coupled receptor B2 [Source:HGNC Symbol;Acc:HGNC:944]	1.1923
ENSOARG00000000918	TFPI2	tissue factor pathway inhibitor 2 [Source:HGNC Symbol;Acc:HGNC:11761]	1.57694
ENSOARG00000000950	A2M	alpha-2-macroglobulin [Source:HGNC Symbol;Acc:HGNC:7]	2.47661
ENSOARG00000000974	-	-	1.0676
ENSOARG00000001055	RARRES2	retinoic acid receptor responder 2 [Source:HGNC Symbol;Acc:HGNC:9868]	1.01144
ENSOARG00000001184	CHRNB4	cholinergic receptor nicotinic beta 4 subunit [Source:HGNC Symbol;Acc:HGNC:1964]	1.1211
ENSOARG00000001277	MYBPH	myosin binding protein H [Source:HGNC Symbol;Acc:HGNC:7552]	2.33099
ENSOARG00000001499	COQ8A	coenzyme Q8A [Source:HGNC Symbol;Acc:HGNC:16812]	1.24347
ENSOARG00000001548	CRYBB1	crystallin beta B1 [Source:HGNC Symbol;Acc:HGNC:2397]	1.01185
ENSOARG00000001616	LY6D	lymphocyte antigen 6 family member D [Source:HGNC Symbol;Acc:HGNC:13348]	1.47489
ENSOARG00000001637	FMOD	fibromodulin [Source:HGNC Symbol;Acc:HGNC:3774]	1.77316
ENSOARG00000001654	PPP6R1	protein phosphatase 6 regulatory subunit 1 [Source:HGNC Symbol;Acc:HGNC:29195]	1.13492
ENSOARG00000001658	RFLNA	refilin A [Source:HGNC Symbol;Acc:HGNC:27051]	1.04072
ENSOARG00000001660	PRELP	proline and arginine rich end leucine rich repeat protein [Source:HGNC Symbol;Acc:HGNC:9357]	1.57297
ENSOARG00000001757	FOXS1	forkhead box S1 [Source:HGNC Symbol;Acc:HGNC:3735]	1.05159
ENSOARG00000001775	-	-	3.02173
ENSOARG00000001792	CD82	CD82 molecule [Source:HGNC Symbol;Acc:HGNC:6210]	1.14452
ENSOARG00000001846	CCDC92	coiled-coil domain containing 92 [Source:HGNC Symbol;Acc:HGNC:29563]	1.05584
ENSOARG00000001869	TREM1	triggering receptor expressed on myeloid cells 1 [Source:HGNC Symbol;Acc:HGNC:17760]	2.43294
ENSOARG00000001968	MFAP5	microfibril associated protein 5 [Source:HGNC Symbol;Acc:HGNC:29673]	1.15474
ENSOARG00000001973	TP53I11	tumor protein p53 inducible protein 11 [Source:HGNC Symbol;Acc:HGNC:16842]	1.74574
ENSOARG00000002050	TGFB3	transforming growth factor beta 3 [Source:HGNC Symbol;Acc:HGNC:11769]	1.15672
ENSOARG00000002053	EFEMP1	EGF containing fibulin extracellular matrix protein 1 [Source:HGNC Symbol;Acc:HGNC:3218]	1.62594
ENSOARG00000002096	DZIP1	DAZ interacting zinc finger protein 1 [Source:HGNC Symbol;Acc:HGNC:20908]	1.06529
ENSOARG00000002231	-	-	1.62103
ENSOARG00000002234	SLC2A3	solute carrier family 2 (facilitated glucose transporter), member 3 [Source:NCBI gene;Acc:443308]	1.12343
ENSOARG00000002249	ADAM33	ADAM metallopeptidase domain 33 [Source:HGNC Symbol;Acc:HGNC:15478]	1.26884
ENSOARG00000002356	RARRES1	retinoic acid receptor responder 1 [Source:HGNC Symbol;Acc:HGNC:9867]	1.13905
ENSOARG00000002613	SHOX2	short stature homeobox 2 [Source:HGNC Symbol;Acc:HGNC:10854]	1.4773
ENSOARG00000002725	-	-	1.37334
ENSOARG00000002740	HSF4	heat shock transcription factor 4 [Source:HGNC Symbol;Acc:HGNC:5227]	1.03634
ENSOARG00000002754	PTX3	pentraxin 3 [Source:HGNC Symbol;Acc:HGNC:9692]	2.18231
ENSOARG00000002820	HCK	HCK proto-oncogene, Src family tyrosine kinase [Source:HGNC Symbol;Acc:HGNC:4840]	1.18435
ENSOARG00000002900	PLEKHG4	pleckstrin homology and RhoGEF domain containing G4 [Source:HGNC Symbol;Acc:HGNC:24501]	1.14638
ENSOARG00000002902	-	-	1.30313
ENSOARG00000002965	TPPP3	tubulin polymerization promoting protein family member 3 [Source:HGNC Symbol;Acc:HGNC:24162]	1.12891
ENSOARG00000002972	ZDHHC1	zinc finger DHHC-type containing 1 [Source:HGNC Symbol;Acc:HGNC:17916]	1.03819
ENSOARG00000002991	CXCL12	C-X-C motif chemokine ligand 12 [Source:HGNC Symbol;Acc:HGNC:10672]	1.22055
ENSOARG00000003092	-	-	1.11189
ENSOARG00000003097	C8orf34	chromosome 8 open reading frame 34 [Source:HGNC Symbol;Acc:HGNC:30905]	1.75227
ENSOARG00000003112	AKAP12	A-kinase anchoring protein 12 [Source:HGNC Symbol;Acc:HGNC:370]	1.23011
ENSOARG00000003156	C5orf58	chromosome 5 open reading frame 58 [Source:HGNC Symbol;Acc:HGNC:37272]	inf
ENSOARG00000003184	NUPR1	nuclear protein 1, transcriptional regulator [Source:HGNC Symbol;Acc:HGNC:29990]	1.24302
ENSOARG00000003270	KCNMB1	potassium calcium-activated channel subfamily M regulatory beta subunit 1 [Source:HGNC Symbol;Acc:HGNC:6285]	1.36597
ENSOARG00000003293	PDGFD	platelet derived growth factor D [Source:HGNC Symbol;Acc:HGNC:30620]	2.11802
ENSOARG00000003329	SULF1	sulfatase 1 [Source:HGNC Symbol;Acc:HGNC:20391]	2.34216
ENSOARG00000003330	ST8SIA5	ST8 alpha-N-acetyl-neuraminide alpha-2,8-sialyltransferase 5 [Source:HGNC Symbol;Acc:HGNC:17827]	1.96033
ENSOARG00000003353	PPP2R2B	protein phosphatase 2 regulatory subunit Bbeta [Source:HGNC Symbol;Acc:HGNC:9305]	1.57315
ENSOARG00000003586	IGF2	insulin like growth factor 2 [Source:HGNC Symbol;Acc:HGNC:5466]	1.55624
ENSOARG00000003601	NQO1	NAD(P)H quinone dehydrogenase 1 [Source:HGNC Symbol;Acc:HGNC:2874]	1.49271
ENSOARG00000003620	KCP	kielin/chordin-like protein [Source:HGNC Symbol;Acc:HGNC:17585]	1.1852
ENSOARG00000003681	ZBTB7C	zinc finger and BTB domain containing 7C [Source:HGNC Symbol;Acc:HGNC:31700]	1.0031
ENSOARG00000003705	CLIC2	chloride intracellular channel 2 [Source:HGNC Symbol;Acc:HGNC:2063]	1.38489
ENSOARG00000003708	DEPP1	DEPP1, autophagy regulator [Source:HGNC Symbol;Acc:HGNC:23355]	1.71413
ENSOARG00000003758	CHPF2	chondroitin polymerizing factor 2 [Source:HGNC Symbol;Acc:HGNC:29270]	3.03841
ENSOARG00000003852	TNNI2	troponin I2, fast skeletal type [Source:HGNC Symbol;Acc:HGNC:11946]	1.35325
ENSOARG00000003872	DHRS9	dehydrogenase/reductase 9 [Source:HGNC Symbol;Acc:HGNC:16888]	1.02587
ENSOARG00000003933	CSGALNACT1	chondroitin sulfate N-acetylgalactosaminyltransferase 1 [Source:HGNC Symbol;Acc:HGNC:24290]	1.19756
ENSOARG00000003935	FAM198A	family with sequence similarity 198 member A [Source:HGNC Symbol;Acc:HGNC:24485]	1.0357
ENSOARG00000003988	-	-	1.74571
ENSOARG00000004018	SPINK5	serine peptidase inhibitor, Kazal type 5 [Source:HGNC Symbol;Acc:HGNC:15464]	4.2724
ENSOARG00000004040	TBX6	T-box 6 [Source:HGNC Symbol;Acc:HGNC:11605]	1.66576
ENSOARG00000004049	MFSD4A	major facilitator superfamily domain containing 4A [Source:HGNC Symbol;Acc:HGNC:25433]	1.43338
ENSOARG00000004078	STRA6	stimulated by retinoic acid 6 [Source:HGNC Symbol;Acc:HGNC:30650]	2.19459
ENSOARG00000004086	BICC1	BicC family RNA binding protein 1 [Source:HGNC Symbol;Acc:HGNC:19351]	1.18728
ENSOARG00000004146	FBXW7	F-box and WD repeat domain containing 7 [Source:HGNC Symbol;Acc:HGNC:16712]	1.15487
ENSOARG00000004165	ISLR2	immunoglobulin superfamily containing leucine rich repeat 2 [Source:HGNC Symbol;Acc:HGNC:29286]	3.05086
ENSOARG00000004189	MASP2	mannan binding lectin serine peptidase 2 [Source:HGNC Symbol;Acc:HGNC:6902]	1.0165
ENSOARG00000004270	CRYGN	crystallin gamma N [Source:HGNC Symbol;Acc:HGNC:20458]	2.77866
ENSOARG00000004281	NEFH	neurofilament heavy [Source:HGNC Symbol;Acc:HGNC:7737]	2.03262
ENSOARG00000004293	WISP2	WNT1 inducible signaling pathway protein 2 [Source:HGNC Symbol;Acc:HGNC:12770]	1.38021
ENSOARG00000004299	-	-	1.22906
ENSOARG00000004314	G0S2	G0/G1 switch 2 [Source:HGNC Symbol;Acc:HGNC:30229]	1.18231
ENSOARG00000004414	-	-	1.13838
ENSOARG00000004515	C1R	complement C1r [Source:HGNC Symbol;Acc:HGNC:1246]	2.1494
ENSOARG00000004600	EEFSEC	eukaryotic elongation factor, selenocysteine-tRNA specific [Source:HGNC Symbol;Acc:HGNC:24614]	1.40921
ENSOARG00000004609	CALML5	calmodulin like 5 [Source:HGNC Symbol;Acc:HGNC:18180]	2.51204
ENSOARG00000004647	-	zinc finger protein 385D [Source:NCBI gene;Acc:101104040]	1.00924
ENSOARG00000004658	C1S	complement C1s [Source:HGNC Symbol;Acc:HGNC:1247]	2.46599
ENSOARG00000004681	SLC16A7	solute carrier family 16 member 7 [Source:HGNC Symbol;Acc:HGNC:10928]	1.13295
ENSOARG00000004696	-	-	1.1981
ENSOARG00000004709	FXYD1	FXYD domain containing ion transport regulator 1 [Source:HGNC Symbol;Acc:HGNC:4025]	1.92415
ENSOARG00000004823	-	dermokine [Source:NCBI gene;Acc:101117186]	4.5236
ENSOARG00000004837	SBSN	suprabasin [Source:HGNC Symbol;Acc:HGNC:24950]	3.29549
ENSOARG00000004854	-	cytidine monophosphate-N-acetylneuraminic acid hydroxylase [Source:NCBI gene;Acc:101106806]	2.06974
ENSOARG00000004866	-	-	1.22399
ENSOARG00000004870	NOVA1	NOVA alternative splicing regulator 1 [Source:HGNC Symbol;Acc:HGNC:7886]	1.19307
ENSOARG00000004969	SLPI	secretory leukocyte peptidase inhibitor [Source:NCBI gene;Acc:641306]	2.31
ENSOARG00000005012	NBR1	NBR1, autophagy cargo receptor [Source:HGNC Symbol;Acc:HGNC:6746]	1.564
ENSOARG00000005029	LIN37	lin-37 DREAM MuvB core complex component [Source:HGNC Symbol;Acc:HGNC:33234]	1.17447
ENSOARG00000005034	HSPB6	heat shock protein family B (small) member 6 [Source:HGNC Symbol;Acc:HGNC:26511]	1.04744
ENSOARG00000005188	MAP1B	microtubule associated protein 1B [Source:HGNC Symbol;Acc:HGNC:6836]	1.17297
ENSOARG00000005322	SRGN	serglycin [Source:HGNC Symbol;Acc:HGNC:9361]	3.48207
ENSOARG00000005331	HEPH	hephaestin [Source:HGNC Symbol;Acc:HGNC:4866]	1.01254
ENSOARG00000005384	-	-	4.04497
ENSOARG00000005477	-	-	1.21628
ENSOARG00000005522	SIPA1L3	signal induced proliferation associated 1 like 3 [Source:HGNC Symbol;Acc:HGNC:23801]	1.61076
ENSOARG00000005523	-	-	1.00216
ENSOARG00000005572	DLX4	distal-less homeobox 4 [Source:HGNC Symbol;Acc:HGNC:2917]	1.0794
ENSOARG00000005581	PPARGC1A	PPARG coactivator 1 alpha [Source:HGNC Symbol;Acc:HGNC:9237]	1.43273
ENSOARG00000005630	PLSCR4	phospholipid scramblase 4 [Source:HGNC Symbol;Acc:HGNC:16497]	1.05769
ENSOARG00000005737	-	-	1.23187
ENSOARG00000005761	IGFBP7	insulin like growth factor binding protein 7 [Source:NCBI gene;Acc:100270713]	1.10299
ENSOARG00000005822	-	galectin-7 [Source:NCBI gene;Acc:101111992]	1.40376
ENSOARG00000005829	-	galectin-7 [Source:NCBI gene;Acc:101112249]	1.13626
ENSOARG00000005853	-	-	1.09158
ENSOARG00000005869	BEND6	BEN domain containing 6 [Source:HGNC Symbol;Acc:HGNC:20871]	2.04153
ENSOARG00000005992	NCCRP1	non-specific cytotoxic cell receptor protein 1 homolog (zebrafish) [Source:HGNC Symbol;Acc:HGNC:33739]	1.03543
ENSOARG00000006037	BMPER	BMP binding endothelial regulator [Source:HGNC Symbol;Acc:HGNC:24154]	2.50422
ENSOARG00000006170	BCAN	brevican [Source:HGNC Symbol;Acc:HGNC:23059]	1.06343
ENSOARG00000006184	COL21A1	collagen type XXI alpha 1 chain [Source:HGNC Symbol;Acc:HGNC:17025]	2.43043
ENSOARG00000006297	MLLT1	MLLT1, super elongation complex subunit [Source:HGNC Symbol;Acc:HGNC:7134]	1.10587
ENSOARG00000006308	SLC3A1	solute carrier family 3 member 1 [Source:HGNC Symbol;Acc:HGNC:11025]	1.93816
ENSOARG00000006397	NTNG2	netrin G2 [Source:HGNC Symbol;Acc:HGNC:14288]	1.08579
ENSOARG00000006454	DPP4	dipeptidyl peptidase 4 [Source:HGNC Symbol;Acc:HGNC:3009]	3.53863
ENSOARG00000006471	DSG3	desmoglein 3 [Source:HGNC Symbol;Acc:HGNC:3050]	1.53512
ENSOARG00000006513	SERPINB13	serpin family B member 13 [Source:HGNC Symbol;Acc:HGNC:8944]	1.72845
ENSOARG00000006551	DSG1	desmoglein 1 [Source:HGNC Symbol;Acc:HGNC:3048]	1.40839
ENSOARG00000006659	PTGR1	prostaglandin reductase 1 [Source:HGNC Symbol;Acc:HGNC:18429]	1.02954
ENSOARG00000006716	ENTPD1	ectonucleoside triphosphate diphosphohydrolase 1 [Source:HGNC Symbol;Acc:HGNC:3363]	1.13343
ENSOARG00000006775	MEI4	meiotic double-stranded break formation protein 4 [Source:HGNC Symbol;Acc:HGNC:43638]	1.22452
ENSOARG00000006779	INHBE	inhibin subunit beta E [Source:HGNC Symbol;Acc:HGNC:24029]	1.23345
ENSOARG00000006806	SERPINB11	serpin family B member 11 (gene/pseudogene) [Source:HGNC Symbol;Acc:HGNC:14221]	1.36066
ENSOARG00000006838	CFL2	cofilin 2 [Source:HGNC Symbol;Acc:HGNC:1875]	1.31096
ENSOARG00000006883	VSIR	V-set immunoregulatory receptor [Source:HGNC Symbol;Acc:HGNC:30085]	1.36054
ENSOARG00000006930	PLEKHH2	pleckstrin homology, MyTH4 and FERM domain containing H2 [Source:HGNC Symbol;Acc:HGNC:30506]	1.4521
ENSOARG00000006941	C17orf67	chromosome 17 open reading frame 67 [Source:HGNC Symbol;Acc:HGNC:27900]	1.38985
ENSOARG00000006971	-	serpin family B member 10 [Source:NCBI gene;Acc:101105297]	1.3062
ENSOARG00000007095	NDUFA4L2	NDUFA4, mitochondrial complex associated like 2 [Source:HGNC Symbol;Acc:HGNC:29836]	1.61438
ENSOARG00000007141	PLTP	phospholipid transfer protein [Source:HGNC Symbol;Acc:HGNC:9093]	1.35442
ENSOARG00000007210	PDE4D	phosphodiesterase 4D [Source:HGNC Symbol;Acc:HGNC:8783]	1.06907
ENSOARG00000007233	ISG15	ISG15 ubiquitin-like modifier [Source:NCBI gene;Acc:443057]	1.34739
ENSOARG00000007320	BLNK	B cell linker [Source:HGNC Symbol;Acc:HGNC:14211]	3.44667
ENSOARG00000007366	TMPRSS13	transmembrane serine protease 13 [Source:HGNC Symbol;Acc:HGNC:29808]	1.90757
ENSOARG00000007411	ASAP3	ArfGAP with SH3 domain, ankyrin repeat and PH domain 3 [Source:HGNC Symbol;Acc:HGNC:14987]	1.12127
ENSOARG00000007475	ADAMTS18	ADAM metallopeptidase with thrombospondin type 1 motif 18 [Source:HGNC Symbol;Acc:HGNC:17110]	2.48835
ENSOARG00000007555	ATP2B3	ATPase plasma membrane Ca2+ transporting 3 [Source:HGNC Symbol;Acc:HGNC:816]	1.61395
ENSOARG00000007559	PODNL1	podocan like 1 [Source:HGNC Symbol;Acc:HGNC:26275]	1.23597
ENSOARG00000007590	CFAP70	cilia and flagella associated protein 70 [Source:HGNC Symbol;Acc:HGNC:30726]	1.03925
ENSOARG00000007592	PTGS2	prostaglandin-endoperoxide synthase 2 [Source:NCBI gene;Acc:443460]	1.186
ENSOARG00000007603	-	interferon gamma inducible protein 16 [Source:NCBI gene;Acc:101112936]	1.06509
ENSOARG00000007651	ANO9	anoctamin 9 [Source:HGNC Symbol;Acc:HGNC:20679]	1.14762
ENSOARG00000007656	BGN	biglycan [Source:NCBI gene;Acc:443011]	1.4566
ENSOARG00000007671	COG3	component of oligomeric golgi complex 3 [Source:HGNC Symbol;Acc:HGNC:18619]	1.03902
ENSOARG00000007676	CADM3	cell adhesion molecule 3 [Source:HGNC Symbol;Acc:HGNC:17601]	1.95839
ENSOARG00000007770	TMPRSS11D	transmembrane serine protease 11D [Source:HGNC Symbol;Acc:HGNC:24059]	3.58246
ENSOARG00000007826	-	phospholipid phosphatase 3 [Source:NCBI gene;Acc:101102020]	1.21508
ENSOARG00000007828	SNTA1	syntrophin alpha 1 [Source:HGNC Symbol;Acc:HGNC:11167]	1.16585
ENSOARG00000007839	GEM	GTP binding protein overexpressed in skeletal muscle [Source:HGNC Symbol;Acc:HGNC:4234]	1.22787
ENSOARG00000007904	TMPRSS4	transmembrane serine protease 4 [Source:HGNC Symbol;Acc:HGNC:11878]	2.35627
ENSOARG00000007908	MMP9	matrix metallopeptidase 9 [Source:HGNC Symbol;Acc:HGNC:7176]	2.44435
ENSOARG00000007935	PLA2G4A	phospholipase A2 group IVA [Source:HGNC Symbol;Acc:HGNC:9035]	1.31637
ENSOARG00000007950	STMN2	stathmin 2 [Source:HGNC Symbol;Acc:HGNC:10577]	1.04727
ENSOARG00000008009	CDH17	cadherin 17 [Source:HGNC Symbol;Acc:HGNC:1756]	1.40107
ENSOARG00000008022	-	sorbin and SH3 domain-containing protein 2 [Source:NCBI gene;Acc:101114586]	1.14598
ENSOARG00000008035	AGBL3	ATP/GTP binding protein like 3 [Source:HGNC Symbol;Acc:HGNC:27981]	1.0444
ENSOARG00000008083	DYNLRB2	dynein light chain roadblock-type 2 [Source:HGNC Symbol;Acc:HGNC:15467]	1.3726
ENSOARG00000008099	SAMD11	sterile alpha motif domain containing 11 [Source:HGNC Symbol;Acc:HGNC:28706]	1.60091
ENSOARG00000008119	FST	follistatin [Source:NCBI gene;Acc:443323]	1.57006
ENSOARG00000008233	ECM2	extracellular matrix protein 2 [Source:HGNC Symbol;Acc:HGNC:3154]	1.07478
ENSOARG00000008249	ASPN	asporin [Source:HGNC Symbol;Acc:HGNC:14872]	2.7599
ENSOARG00000008280	MEOX2	mesenchyme homeobox 2 [Source:HGNC Symbol;Acc:HGNC:7014]	1.014
ENSOARG00000008303	CLEC14A	C-type lectin domain containing 14A [Source:HGNC Symbol;Acc:HGNC:19832]	1.13932
ENSOARG00000008316	-	transmembrane protease serine 11B-like protein [Source:NCBI gene;Acc:101115964]	3.4245
ENSOARG00000008350	ISL1	ISL LIM homeobox 1 [Source:HGNC Symbol;Acc:HGNC:6132]	1.09161
ENSOARG00000008351	SLCO2A1	solute carrier organic anion transporter family member 2A1 [Source:NCBI gene;Acc:654334]	3.05443
ENSOARG00000008448	CAB39L	calcium binding protein 39 like [Source:HGNC Symbol;Acc:HGNC:20290]	1.07999
ENSOARG00000008505	HCN1	hyperpolarization activated cyclic nucleotide gated potassium channel 1 [Source:HGNC Symbol;Acc:HGNC:4845]	2.70596
ENSOARG00000008534	PRRX2	paired related homeobox 2 [Source:HGNC Symbol;Acc:HGNC:21338]	1.77138
ENSOARG00000008572	LYPD3	LY6/PLAUR domain containing 3 [Source:HGNC Symbol;Acc:HGNC:24880]	1.1369
ENSOARG00000008749	GPR50	G protein-coupled receptor 50 [Source:NCBI gene;Acc:443023]	2.67566
ENSOARG00000008777	-	-	1.69478
ENSOARG00000008784	-	-	1.29666
ENSOARG00000008936	KDM5C	lysine demethylase 5C [Source:HGNC Symbol;Acc:HGNC:11114]	1.03071
ENSOARG00000008973	-	-	1.0599
ENSOARG00000009020	FGF22	fibroblast growth factor 22 [Source:HGNC Symbol;Acc:HGNC:3679]	1.41008
ENSOARG00000009090	CYP1B1	cytochrome P450 family 1 subfamily B member 1 [Source:HGNC Symbol;Acc:HGNC:2597]	1.41388
ENSOARG00000009120	CACNA2D2	calcium voltage-gated channel auxiliary subunit alpha2delta 2 [Source:HGNC Symbol;Acc:HGNC:1400]	1.60806
ENSOARG00000009217	PDGFRL	platelet derived growth factor receptor like [Source:HGNC Symbol;Acc:HGNC:8805]	1.86223
ENSOARG00000009291	NMUR2	neuromedin U receptor 2 [Source:HGNC Symbol;Acc:HGNC:16454]	1.27302
ENSOARG00000009298	-	-	1.02773
ENSOARG00000009344	FABP4	fatty acid binding protein 4, adipocyte [Source:NCBI gene;Acc:100137067]	3.43693
ENSOARG00000009425	GRIA1	glutamate ionotropic receptor AMPA type subunit 1 [Source:HGNC Symbol;Acc:HGNC:4571]	1.63275
ENSOARG00000009438	APOE	apolipoprotein E [Source:HGNC Symbol;Acc:HGNC:613]	1.33378
ENSOARG00000009442	AQP3	aquaporin 3 (Gill blood group) [Source:HGNC Symbol;Acc:HGNC:636]	3.27266
ENSOARG00000009490	-	-	1.14042
ENSOARG00000009573	SLC26A7	solute carrier family 26 member 7 [Source:HGNC Symbol;Acc:HGNC:14467]	2.14382
ENSOARG00000009576	PLA2G2E	phospholipase A2 group IIE [Source:HGNC Symbol;Acc:HGNC:13414]	1.51582
ENSOARG00000009716	EXOC3L2	exocyst complex component 3 like 2 [Source:HGNC Symbol;Acc:HGNC:30162]	1.08018
ENSOARG00000009732	FYN	FYN proto-oncogene, Src family tyrosine kinase [Source:HGNC Symbol;Acc:HGNC:4037]	1.46619
ENSOARG00000009775	-	SH3 domain binding glutamate rich protein [Source:NCBI gene;Acc:101123341]	2.11961
ENSOARG00000009788	-	-	1.20516
ENSOARG00000009791	RGS1	regulator of G protein signaling 1 [Source:HGNC Symbol;Acc:HGNC:9991]	1.77145
ENSOARG00000009910	-	-	1.82432
ENSOARG00000009963	-	serum amyloid A protein-like [Source:NCBI gene;Acc:101121216]	3.32484
ENSOARG00000009997	SEMA3B	semaphorin 3B [Source:HGNC Symbol;Acc:HGNC:10724]	1.15704
ENSOARG00000010041	POSTN	periostin [Source:HGNC Symbol;Acc:HGNC:16953]	1.40246
ENSOARG00000010157	GDNF	glial cell derived neurotrophic factor [Source:HGNC Symbol;Acc:HGNC:4232]	1.05351
ENSOARG00000010183	CTTNBP2	cortactin binding protein 2 [Source:NCBI gene;Acc:100126575]	1.15511
ENSOARG00000010231	MX2	MX dynamin like GTPase 2 [Source:NCBI gene;Acc:780441]	1.42605
ENSOARG00000010268	SNAP25	synaptosome associated protein 25 [Source:HGNC Symbol;Acc:HGNC:11132]	1.06526
ENSOARG00000010284	SLC38A3	solute carrier family 38 member 3 [Source:HGNC Symbol;Acc:HGNC:18044]	1.42582
ENSOARG00000010293	SMAD9	SMAD family member 9 [Source:HGNC Symbol;Acc:HGNC:6774]	1.22364
ENSOARG00000010320	ADRA1B	adrenoceptor alpha 1B [Source:HGNC Symbol;Acc:HGNC:278]	1.1342
ENSOARG00000010334	-	-	2.55114
ENSOARG00000010374	PER3	period circadian regulator 3 [Source:HGNC Symbol;Acc:HGNC:8847]	2.16514
ENSOARG00000010397	DLG4	discs large MAGUK scaffold protein 4 [Source:HGNC Symbol;Acc:HGNC:2903]	1.04775
ENSOARG00000010475	PGLYRP1	peptidoglycan recognition protein 1 [Source:HGNC Symbol;Acc:HGNC:8904]	1.19763
ENSOARG00000010478	IGFL1	IGF like family member 1 [Source:HGNC Symbol;Acc:HGNC:24093]	1.98738
ENSOARG00000010641	-	-	1.09044
ENSOARG00000010649	SEMA3F	semaphorin 3F [Source:HGNC Symbol;Acc:HGNC:10728]	1.05865
ENSOARG00000010655	DACT3	dishevelled binding antagonist of beta catenin 3 [Source:HGNC Symbol;Acc:HGNC:30745]	1.47366
ENSOARG00000010656	SLC25A26	solute carrier family 25 member 26 [Source:NCBI gene;Acc:100147801]	1.02404
ENSOARG00000010659	TFF3	trefoil factor 3 [Source:HGNC Symbol;Acc:HGNC:11757]	inf
ENSOARG00000010685	-	-	5.63158
ENSOARG00000010729	SLC1A3	solute carrier family 1 member 3 [Source:HGNC Symbol;Acc:HGNC:10941]	1.39274
ENSOARG00000010736	GSDME	gasdermin E [Source:HGNC Symbol;Acc:HGNC:2810]	1.60815
ENSOARG00000010748	C11orf96	chromosome 11 open reading frame 96 [Source:HGNC Symbol;Acc:HGNC:38675]	1.08929
ENSOARG00000010763	MRVI1	murine retrovirus integration site 1 homolog [Source:HGNC Symbol;Acc:HGNC:7237]	1.34955
ENSOARG00000010792	WDR78	WD repeat domain 78 [Source:HGNC Symbol;Acc:HGNC:26252]	1.03054
ENSOARG00000010881	ANKRD2	ankyrin repeat domain 2 [Source:HGNC Symbol;Acc:HGNC:495]	1.58274
ENSOARG00000010885	PHLDB1	pleckstrin homology like domain family B member 1 [Source:HGNC Symbol;Acc:HGNC:23697]	1.34405
ENSOARG00000010989	SOBP	sine oculis binding protein homolog [Source:HGNC Symbol;Acc:HGNC:29256]	1.45978
ENSOARG00000010998	COL15A1	collagen type XV alpha 1 chain [Source:HGNC Symbol;Acc:HGNC:2192]	1.25988
ENSOARG00000011035	-	-	2.75451
ENSOARG00000011052	EEF1A2	eukaryotic translation elongation factor 1 alpha 2 [Source:HGNC Symbol;Acc:HGNC:3192]	1.58508
ENSOARG00000011201	B3GAT2	beta-1,3-glucuronyltransferase 2 [Source:HGNC Symbol;Acc:HGNC:922]	1.58168
ENSOARG00000011319	ATP6V1B1	ATPase H+ transporting V1 subunit B1 [Source:HGNC Symbol;Acc:HGNC:853]	1.74891
ENSOARG00000011322	SFRP5	secreted frizzled related protein 5 [Source:HGNC Symbol;Acc:HGNC:10779]	2.72065
ENSOARG00000011380	ADGRF5	adhesion G protein-coupled receptor F5 [Source:HGNC Symbol;Acc:HGNC:19030]	2.64617
ENSOARG00000011424	FHL1	four and a half LIM domains 1 [Source:NCBI gene;Acc:100307044]	1.47518
ENSOARG00000011427	ITGA7	integrin subunit alpha 7 [Source:HGNC Symbol;Acc:HGNC:6143]	1.23901
ENSOARG00000011444	ADM	adrenomedullin [Source:HGNC Symbol;Acc:HGNC:259]	1.27716
ENSOARG00000011553	-	-	1.63912
ENSOARG00000011623	SNTN	sentan, cilia apical structure protein [Source:HGNC Symbol;Acc:HGNC:33706]	1.64724
ENSOARG00000011630	SYNPR	synaptoporin [Source:HGNC Symbol;Acc:HGNC:16507]	1.68862
ENSOARG00000011648	FOXL1	forkhead box L1 [Source:HGNC Symbol;Acc:HGNC:3817]	1.07396
ENSOARG00000011660	RECK	reversion inducing cysteine rich protein with kazal motifs [Source:HGNC Symbol;Acc:HGNC:11345]	1.46156
ENSOARG00000011668	SBF2	SET binding factor 2 [Source:HGNC Symbol;Acc:HGNC:2135]	1.05244
ENSOARG00000011692	LOXL4	lysyl oxidase like 4 [Source:HGNC Symbol;Acc:HGNC:17171]	1.04896
ENSOARG00000011694	B3GLCT	beta 3-glucosyltransferase [Source:HGNC Symbol;Acc:HGNC:20207]	1.58074
ENSOARG00000011725	PPM1E	protein phosphatase, Mg2+/Mn2+ dependent 1E [Source:HGNC Symbol;Acc:HGNC:19322]	1.08381
ENSOARG00000011753	ADGRF4	adhesion G protein-coupled receptor F4 [Source:HGNC Symbol;Acc:HGNC:19011]	1.86412
ENSOARG00000011841	ANPEP	alanyl aminopeptidase, membrane [Source:HGNC Symbol;Acc:HGNC:500]	1.63099
ENSOARG00000011889	TPM2	tropomyosin 2 [Source:HGNC Symbol;Acc:HGNC:12011]	1.1898
ENSOARG00000011935	DDX25	DEAD-box helicase 25 [Source:HGNC Symbol;Acc:HGNC:18698]	1.37833
ENSOARG00000011991	DUSP27	dual specificity phosphatase 27, atypical [Source:HGNC Symbol;Acc:HGNC:25034]	1.24752
ENSOARG00000012106	PIP5K1C	phosphatidylinositol-4-phosphate 5-kinase type 1 gamma [Source:HGNC Symbol;Acc:HGNC:8996]	1.01998
ENSOARG00000012149	GJA5	gap junction protein alpha 5 [Source:HGNC Symbol;Acc:HGNC:4279]	1.96707
ENSOARG00000012151	-	pirin [Source:NCBI gene;Acc:101103375]	1.47276
ENSOARG00000012185	-	RCSD domain containing 1 [Source:NCBI gene;Acc:101115084]	2.03987
ENSOARG00000012242	FAM83C	family with sequence similarity 83 member C [Source:HGNC Symbol;Acc:HGNC:16121]	1.4366
ENSOARG00000012440	GDF15	growth differentiation factor 15 [Source:HGNC Symbol;Acc:HGNC:30142]	1.54477
ENSOARG00000012450	-	ferritin light chain [Source:NCBI gene;Acc:101103834]	1.01989
ENSOARG00000012678	-	-	2.20324
ENSOARG00000012682	HRC	histidine rich calcium binding protein [Source:HGNC Symbol;Acc:HGNC:5178]	1.04049
ENSOARG00000012820	LOXL3	lysyl oxidase like 3 [Source:HGNC Symbol;Acc:HGNC:13869]	1.04447
ENSOARG00000012915	CDH18	cadherin 18 [Source:HGNC Symbol;Acc:HGNC:1757]	1.40841
ENSOARG00000013020	HSD11B1	hydroxysteroid 11-beta dehydrogenase 1 [Source:NCBI gene;Acc:443409]	1.48365
ENSOARG00000013106	PGM5	phosphoglucomutase 5 [Source:HGNC Symbol;Acc:HGNC:8908]	1.43863
ENSOARG00000013160	OTULINL	OTU deubiquitinase with linear linkage specificity like [Source:HGNC Symbol;Acc:HGNC:25629]	1.64751
ENSOARG00000013187	NEXN	nexilin F-actin binding protein [Source:HGNC Symbol;Acc:HGNC:29557]	1.73728
ENSOARG00000013193	CPZ	carboxypeptidase Z [Source:HGNC Symbol;Acc:HGNC:2333]	1.10404
ENSOARG00000013204	ADAMTS3	ADAM metallopeptidase with thrombospondin type 1 motif 3 [Source:HGNC Symbol;Acc:HGNC:219]	1.35187
ENSOARG00000013230	PNPLA1	patatin like phospholipase domain containing 1 [Source:HGNC Symbol;Acc:HGNC:21246]	3.29989
ENSOARG00000013277	TLE2	transducin like enhancer of split 2 [Source:HGNC Symbol;Acc:HGNC:11838]	1.01105
ENSOARG00000013398	BANK1	B cell scaffold protein with ankyrin repeats 1 [Source:HGNC Symbol;Acc:HGNC:18233]	1.30217
ENSOARG00000013455	TSKS	testis specific serine kinase substrate [Source:HGNC Symbol;Acc:HGNC:30719]	1.13335
ENSOARG00000013473	NHS	NHS actin remodeling regulator [Source:HGNC Symbol;Acc:HGNC:7820]	1.26803
ENSOARG00000013482	MYRF	myelin regulatory factor [Source:HGNC Symbol;Acc:HGNC:1181]	1.00256
ENSOARG00000013548	BARX2	BARX homeobox 2 [Source:HGNC Symbol;Acc:HGNC:956]	3.22187
ENSOARG00000013590	LIMCH1	LIM and calponin homology domains 1 [Source:HGNC Symbol;Acc:HGNC:29191]	2.48261
ENSOARG00000013593	-	-	1.59258
ENSOARG00000013740	TMEM100	transmembrane protein 100 [Source:HGNC Symbol;Acc:HGNC:25607]	1.1425
ENSOARG00000013869	MAP2K6	mitogen-activated protein kinase kinase 6 [Source:HGNC Symbol;Acc:HGNC:6846]	1.60463
ENSOARG00000013951	NRIP3	nuclear receptor interacting protein 3 [Source:HGNC Symbol;Acc:HGNC:1167]	1.03084
ENSOARG00000013971	ZEB1	zinc finger E-box binding homeobox 1 [Source:HGNC Symbol;Acc:HGNC:11642]	1.07012
ENSOARG00000013985	-	-	1.32727
ENSOARG00000014004	PCDHB15	protocadherin beta 15 [Source:HGNC Symbol;Acc:HGNC:8686]	1.36194
ENSOARG00000014119	RARA	retinoic acid receptor alpha [Source:HGNC Symbol;Acc:HGNC:9864]	1.04079
ENSOARG00000014136	-	-	1.15027
ENSOARG00000014183	CAVIN2	caveolae associated protein 2 [Source:HGNC Symbol;Acc:HGNC:10690]	1.17868
ENSOARG00000014195	TMEFF2	transmembrane protein with EGF like and two follistatin like domains 2 [Source:HGNC Symbol;Acc:HGNC:11867]	2.01834
ENSOARG00000014198	GCAT	glycine C-acetyltransferase [Source:HGNC Symbol;Acc:HGNC:4188]	1.07613
ENSOARG00000014232	SERPINF1	serpin family F member 1 [Source:NCBI gene;Acc:100192425]	2.27304
ENSOARG00000014295	MUC15	mucin 15, cell surface associated [Source:HGNC Symbol;Acc:HGNC:14956]	3.65225
ENSOARG00000014389	GNG13	G protein subunit gamma 13 [Source:HGNC Symbol;Acc:HGNC:14131]	1.69644
ENSOARG00000014396	KLK10	kallikrein related peptidase 10 [Source:HGNC Symbol;Acc:HGNC:6358]	3.04755
ENSOARG00000014413	-	interferon alpha-inducible protein 27-like protein 1 [Source:NCBI gene;Acc:101117112]	1.19341
ENSOARG00000014425	MERTK	MER proto-oncogene, tyrosine kinase [Source:HGNC Symbol;Acc:HGNC:7027]	1.0773
ENSOARG00000014451	-	-	1.24532
ENSOARG00000014496	CXCL8	C-X-C motif chemokine ligand 8 [Source:NCBI gene;Acc:443418]	2.92207
ENSOARG00000014546	IFI27L2	interferon alpha inducible protein 27 like 2 [Source:HGNC Symbol;Acc:HGNC:19753]	1.29883
ENSOARG00000014564	EYA4	EYA transcriptional coactivator and phosphatase 4 [Source:HGNC Symbol;Acc:HGNC:3522]	2.664
ENSOARG00000014592	CXCL6	C-X-C motif chemokine ligand 6 [Source:HGNC Symbol;Acc:HGNC:10643]	2.50851
ENSOARG00000014604	IGFBP4	insulin like growth factor binding protein 4 [Source:NCBI gene;Acc:443470]	1.65303
ENSOARG00000014621	CLCA2	chloride channel accessory 2 [Source:HGNC Symbol;Acc:HGNC:2016]	2.33763
ENSOARG00000014648	RSAD2	radical S-adenosyl methionine domain containing 2 [Source:HGNC Symbol;Acc:HGNC:30908]	1.17846
ENSOARG00000014723	CXCL14	C-X-C motif chemokine ligand 14 [Source:HGNC Symbol;Acc:HGNC:10640]	1.39237
ENSOARG00000014759	-	microsomal glutathione-S-transferase 1-1 [Source:NCBI gene;Acc:443054]	2.67969
ENSOARG00000014761	ATP12A	ATPase H+/K+ transporting non-gastric alpha2 subunit [Source:HGNC Symbol;Acc:HGNC:13816]	2.29821
ENSOARG00000014766	-	-	3.64296
ENSOARG00000014775	CXCL1	chemokine (C-X-C motif) ligand 1 (melanoma growth stimulating activity, alpha) [Source:NCBI gene;Acc:443380]	1.93138
ENSOARG00000014790	-	clusterin [Source:NCBI gene;Acc:101113728]	1.16951
ENSOARG00000014795	GLIPR1	GLI pathogenesis related 1 [Source:HGNC Symbol;Acc:HGNC:17001]	1.19935
ENSOARG00000014799	RASGRF1	Ras protein specific guanine nucleotide releasing factor 1 [Source:HGNC Symbol;Acc:HGNC:9875]	1.33435
ENSOARG00000014800	IFIT3	interferon induced protein with tetratricopeptide repeats 3 [Source:HGNC Symbol;Acc:HGNC:5411]	1.56748
ENSOARG00000014814	ACTA2	actin, alpha 2, smooth muscle, aorta [Source:HGNC Symbol;Acc:HGNC:130]	1.49947
ENSOARG00000014841	-	-	1.15222
ENSOARG00000014877	ADAMTS5	ADAM metallopeptidase with thrombospondin type 1 motif 5 [Source:HGNC Symbol;Acc:HGNC:221]	1.28023
ENSOARG00000015072	-	guanylate-binding protein 1-like [Source:NCBI gene;Acc:101119517]	1.02402
ENSOARG00000015075	MAB21L2	mab-21 like 2 [Source:HGNC Symbol;Acc:HGNC:6758]	1.05986
ENSOARG00000015109	SEMA3D	semaphorin 3D [Source:HGNC Symbol;Acc:HGNC:10726]	1.23266
ENSOARG00000015118	BDNF	brain derived neurotrophic factor [Source:HGNC Symbol;Acc:HGNC:1033]	1.54224
ENSOARG00000015138	BTC	betacellulin [Source:HGNC Symbol;Acc:HGNC:1121]	1.00404
ENSOARG00000015169	IFIT2	interferon induced protein with tetratricopeptide repeats 2 [Source:HGNC Symbol;Acc:HGNC:5409]	1.58127
ENSOARG00000015177	IFIT1	interferon induced protein with tetratricopeptide repeats 1 [Source:HGNC Symbol;Acc:HGNC:5407]	1.26858
ENSOARG00000015180	BAMBI	BMP and activin membrane bound inhibitor [Source:NCBI gene;Acc:443242]	1.85857
ENSOARG00000015278	PDLIM4	PDZ and LIM domain 4 [Source:HGNC Symbol;Acc:HGNC:16501]	1.3425
ENSOARG00000015360	SCRG1	stimulator of chondrogenesis 1 [Source:HGNC Symbol;Acc:HGNC:17036]	1.18242
ENSOARG00000015381	ATP1B2	ATPase Na+/K+ transporting subunit beta 2 [Source:HGNC Symbol;Acc:HGNC:805]	1.59102
ENSOARG00000015457	ENPP2	ectonucleotide pyrophosphatase/phosphodiesterase 2 [Source:HGNC Symbol;Acc:HGNC:3357]	1.74069
ENSOARG00000015655	OCA2	OCA2 melanosomal transmembrane protein [Source:HGNC Symbol;Acc:HGNC:8101]	1.03693
ENSOARG00000015715	KERA	keratocan [Source:HGNC Symbol;Acc:HGNC:6309]	1.0076
ENSOARG00000015737	DCN	decorin [Source:NCBI gene;Acc:443048]	1.26314
ENSOARG00000015856	IGF1	insulin like growth factor 1 [Source:HGNC Symbol;Acc:HGNC:5464]	1.90985
ENSOARG00000015869	-	-	1.60468
ENSOARG00000015885	TOX	thymocyte selection associated high mobility group box [Source:HGNC Symbol;Acc:HGNC:18988]	1.56449
ENSOARG00000015960	KCTD12	potassium channel tetramerization domain containing 12 [Source:HGNC Symbol;Acc:HGNC:14678]	1.26746
ENSOARG00000015974	SLC15A3	solute carrier family 15 member 3 [Source:HGNC Symbol;Acc:HGNC:18068]	2.19325
ENSOARG00000015994	GAL	galanin and GMAP prepropeptide [Source:HGNC Symbol;Acc:HGNC:4114]	1.01602
ENSOARG00000016017	PDE5A	phosphodiesterase 5A [Source:HGNC Symbol;Acc:HGNC:8784]	1.05162
ENSOARG00000016042	THY1	Thy-1 cell surface antigen [Source:HGNC Symbol;Acc:HGNC:11801]	1.0538
ENSOARG00000016068	SMPX	small muscle protein X-linked [Source:HGNC Symbol;Acc:HGNC:11122]	inf
ENSOARG00000016146	PDZD7	PDZ domain containing 7 [Source:HGNC Symbol;Acc:HGNC:26257]	1.24718
ENSOARG00000016190	ZNF750	zinc finger protein 750 [Source:HGNC Symbol;Acc:HGNC:25843]	2.23186
ENSOARG00000016256	KCNN2	potassium calcium-activated channel subfamily N member 2 [Source:HGNC Symbol;Acc:HGNC:6291]	1.01398
ENSOARG00000016284	HOXC5	homeobox C5 [Source:HGNC Symbol;Acc:HGNC:5127]	1.10552
ENSOARG00000016292	CACNA2D1	calcium voltage-gated channel auxiliary subunit alpha2delta 1 [Source:HGNC Symbol;Acc:HGNC:1399]	1.52551
ENSOARG00000016314	-	-	2.03366
ENSOARG00000016322	ANGPTL1	angiopoietin like 1 [Source:HGNC Symbol;Acc:HGNC:489]	3.02266
ENSOARG00000016331	HOXC10	homeobox C10 [Source:HGNC Symbol;Acc:HGNC:5122]	3.26084
ENSOARG00000016363	HOXC13	homeobox C13 [Source:HGNC Symbol;Acc:HGNC:5125]	1.61446
ENSOARG00000016370	BCO2	beta-carotene oxygenase 2 [Source:NCBI gene;Acc:100286796]	1.05445
ENSOARG00000016427	STAC	SH3 and cysteine rich domain [Source:HGNC Symbol;Acc:HGNC:11353]	1.20882
ENSOARG00000016515	CNIH3	cornichon family AMPA receptor auxiliary protein 3 [Source:HGNC Symbol;Acc:HGNC:26802]	1.60035
ENSOARG00000016602	NLGN3	neuroligin 3 [Source:HGNC Symbol;Acc:HGNC:14289]	1.1093
ENSOARG00000016688	SOAT2	sterol O-acyltransferase 2 [Source:HGNC Symbol;Acc:HGNC:11178]	1.00196
ENSOARG00000016689	FAT4	FAT atypical cadherin 4 [Source:HGNC Symbol;Acc:HGNC:23109]	1.35478
ENSOARG00000016709	NR2F1	nuclear receptor subfamily 2 group F member 1 [Source:HGNC Symbol;Acc:HGNC:7975]	1.81509
ENSOARG00000016740	EPHB6	EPH receptor B6 [Source:HGNC Symbol;Acc:HGNC:3396]	1.71311
ENSOARG00000016764	FRZB	frizzled related protein [Source:HGNC Symbol;Acc:HGNC:3959]	2.80737
ENSOARG00000016790	COL14A1	collagen type XIV alpha 1 chain [Source:HGNC Symbol;Acc:HGNC:2191]	1.92083
ENSOARG00000016800	KRT78	keratin 78 [Source:HGNC Symbol;Acc:HGNC:28926]	4.01422
ENSOARG00000016802	PDE1A	phosphodiesterase 1A [Source:HGNC Symbol;Acc:HGNC:8774]	1.11996
ENSOARG00000016836	KRT4	keratin 4 [Source:HGNC Symbol;Acc:HGNC:6441]	4.23368
ENSOARG00000016907	UNC5C	unc-5 netrin receptor C [Source:HGNC Symbol;Acc:HGNC:12569]	1.35371
ENSOARG00000016951	-	-	3.63142
ENSOARG00000016955	-	-	inf
ENSOARG00000016974	-	-	1.33766
ENSOARG00000016980	ZCWPW1	zinc finger CW-type and PWWP domain containing 1 [Source:HGNC Symbol;Acc:HGNC:23486]	1.09481
ENSOARG00000017073	GJB6	gap junction protein beta 6 [Source:HGNC Symbol;Acc:HGNC:4288]	1.63902
ENSOARG00000017080	-	-	1.82114
ENSOARG00000017105	-	-	1.2179
ENSOARG00000017123	-	platelet glycoprotein 4 [Source:NCBI gene;Acc:101115115]	1.49039
ENSOARG00000017145	-	-	1.97704
ENSOARG00000017235	KLHL4	kelch like family member 4 [Source:HGNC Symbol;Acc:HGNC:6355]	1.76322
ENSOARG00000017242	ACVRL1	activin A receptor like type 1 [Source:HGNC Symbol;Acc:HGNC:175]	1.43373
ENSOARG00000017264	BMP6	bone morphogenetic protein 6 [Source:HGNC Symbol;Acc:HGNC:1073]	1.46828
ENSOARG00000017334	NKD1	naked cuticle homolog 1 [Source:HGNC Symbol;Acc:HGNC:17045]	2.12841
ENSOARG00000017464	HSPA12A	heat shock protein family A (Hsp70) member 12A [Source:HGNC Symbol;Acc:HGNC:19022]	1.17755
ENSOARG00000017485	NRP1	neuropilin 1 [Source:HGNC Symbol;Acc:HGNC:8004]	1.4867
ENSOARG00000017551	SSTR1	somatostatin receptor 1 [Source:HGNC Symbol;Acc:HGNC:11330]	1.04372
ENSOARG00000017607	ELOVL3	ELOVL fatty acid elongase 3 [Source:HGNC Symbol;Acc:HGNC:18047]	1.18604
ENSOARG00000017695	NOTUM	notum, palmitoleoyl-protein carboxylesterase [Source:HGNC Symbol;Acc:HGNC:27106]	1.78429
ENSOARG00000017729	PCED1B	PC-esterase domain containing 1B [Source:HGNC Symbol;Acc:HGNC:28255]	1.37773
ENSOARG00000017751	-	-	1.59238
ENSOARG00000017833	CHRDL1	chordin like 1 [Source:HGNC Symbol;Acc:HGNC:29861]	3.19116
ENSOARG00000017884	NXPH4	neurexophilin 4 [Source:HGNC Symbol;Acc:HGNC:8078]	1.20553
ENSOARG00000018044	-	transmembrane protein 45A [Source:NCBI gene;Acc:101110467]	1.03149
ENSOARG00000018105	TFAP2C	transcription factor AP-2 gamma [Source:HGNC Symbol;Acc:HGNC:11744]	2.10538
ENSOARG00000018194	ABI3BP	ABI family member 3 binding protein [Source:HGNC Symbol;Acc:HGNC:17265]	2.50236
ENSOARG00000018232	-	liver carboxylesterase-like [Source:NCBI gene;Acc:101116336]	1.84327
ENSOARG00000018248	MFAP4	microfibril associated protein 4 [Source:HGNC Symbol;Acc:HGNC:7035]	2.14294
ENSOARG00000018258	SMAD6	SMAD family member 6 [Source:HGNC Symbol;Acc:HGNC:6772]	1.02608
ENSOARG00000018268	-	liver carboxylesterase-like [Source:NCBI gene;Acc:101116756]	1.84327
ENSOARG00000018299	EPOR	erythropoietin receptor [Source:HGNC Symbol;Acc:HGNC:3416]	1.17945
ENSOARG00000018329	PLCH2	phospholipase C eta 2 [Source:HGNC Symbol;Acc:HGNC:29037]	1.74864
ENSOARG00000018351	VSTM2L	V-set and transmembrane domain containing 2 like [Source:HGNC Symbol;Acc:HGNC:16096]	1.06457
ENSOARG00000018357	CRLS1	cardiolipin synthase 1 [Source:HGNC Symbol;Acc:HGNC:16148]	1.43947
ENSOARG00000018379	EFEMP2	EGF containing fibulin extracellular matrix protein 2 [Source:HGNC Symbol;Acc:HGNC:3219]	1.24702
ENSOARG00000018428	-	-	1.35384
ENSOARG00000018440	LRRN4	leucine rich repeat neuronal 4 [Source:HGNC Symbol;Acc:HGNC:16208]	1.73678
ENSOARG00000018591	COL11A1	collagen type XI alpha 1 chain [Source:HGNC Symbol;Acc:HGNC:2186]	1.15874
ENSOARG00000018605	-	-	1.26688
ENSOARG00000018613	ALOX15B	arachidonate 15-lipoxygenase, type B [Source:HGNC Symbol;Acc:HGNC:434]	1.2075
ENSOARG00000018621	CNN1	calponin 1 [Source:NCBI gene;Acc:443517]	1.01172
ENSOARG00000018642	FAM43B	family with sequence similarity 43 member B [Source:HGNC Symbol;Acc:HGNC:31791]	1.60923
ENSOARG00000018670	FGL2	fibrinogen like 2 [Source:HGNC Symbol;Acc:HGNC:3696]	2.81142
ENSOARG00000018738	BMP2	bone morphogenetic protein 2 [Source:HGNC Symbol;Acc:HGNC:1069]	1.39528
ENSOARG00000018812	-	-	2.01308
ENSOARG00000018839	-	-	2.10984
ENSOARG00000018844	PCDHB14	protocadherin beta 14 [Source:HGNC Symbol;Acc:HGNC:8685]	1.32493
ENSOARG00000018859	PCDHGA1	protocadherin gamma subfamily A, 1 [Source:HGNC Symbol;Acc:HGNC:8696]	1.29427
ENSOARG00000018861	-	-	2.29112
ENSOARG00000018898	ANGPT4	angiopoietin 4 [Source:HGNC Symbol;Acc:HGNC:487]	1.22841
ENSOARG00000018913	RNF128	ring finger protein 128, E3 ubiquitin protein ligase [Source:HGNC Symbol;Acc:HGNC:21153]	1.09032
ENSOARG00000019032	-	-	1.17836
ENSOARG00000019084	NFATC4	nuclear factor of activated T cells 4 [Source:HGNC Symbol;Acc:HGNC:7778]	1.07131
ENSOARG00000019112	LTB4R	leukotriene B4 receptor [Source:HGNC Symbol;Acc:HGNC:6713]	1.54334
ENSOARG00000019174	-	hemoglobin fetal subunit beta [Source:NCBI gene;Acc:101106199]	1.74835
ENSOARG00000019190	MYL1	myosin light chain 1 [Source:HGNC Symbol;Acc:HGNC:7582]	1.14343
ENSOARG00000019217	UGT1A1	UDP glucuronosyltransferase 1 family, polypeptide A1 [Source:NCBI gene;Acc:100534644]	1.60678
ENSOARG00000019281	-	glutathione S-transferase Mu 1 [Source:NCBI gene;Acc:101107401]	1.42365
ENSOARG00000019285	-	glutathione S-transferase Mu 1-like [Source:NCBI gene;Acc:101107831]	1.42365
ENSOARG00000019289	SHISAL1	shisa like 1 [Source:HGNC Symbol;Acc:HGNC:29335]	1.39561
ENSOARG00000019297	-	glutathione S-transferase Mu 1 [Source:NCBI gene;Acc:101108092]	1.42365
ENSOARG00000019298	CD200	CD200 molecule [Source:HGNC Symbol;Acc:HGNC:7203]	2.05381
ENSOARG00000019307	-	glutathione S-transferase Mu 1-like [Source:NCBI gene;Acc:101108705]	1.55604
ENSOARG00000019319	GSTM3	glutathione S-transferase mu 3 [Source:HGNC Symbol;Acc:HGNC:4635]	2.0513
ENSOARG00000019349	CSF1	colony stimulating factor 1 [Source:HGNC Symbol;Acc:HGNC:2432]	1.05882
ENSOARG00000019367	-	-	2.21189
ENSOARG00000019401	RIBC2	RIB43A domain with coiled-coils 2 [Source:HGNC Symbol;Acc:HGNC:13241]	1.4918
ENSOARG00000019416	-	electron transfer flavoprotein subunit beta lysine methyltransferase [Source:NCBI gene;Acc:101107011]	1.33048
ENSOARG00000019446	TNS1	tensin 1 [Source:HGNC Symbol;Acc:HGNC:11973]	1.13775
ENSOARG00000019463	CD53	CD53 molecule [Source:NCBI gene;Acc:101112271]	4.30832
ENSOARG00000019564	TMTC1	transmembrane and tetratricopeptide repeat containing 1 [Source:HGNC Symbol;Acc:HGNC:24099]	1.2726
ENSOARG00000019636	LBH	limb bud and heart development [Source:HGNC Symbol;Acc:HGNC:29532]	1.18164
ENSOARG00000019645	TMEM117	transmembrane protein 117 [Source:HGNC Symbol;Acc:HGNC:25308]	1.16536
ENSOARG00000019694	TPPP2	tubulin polymerization promoting protein family member 2 [Source:HGNC Symbol;Acc:HGNC:19293]	1.00484
ENSOARG00000019719	-	ribonuclease A family member 2 [Source:NCBI gene;Acc:101112062]	3.85311
ENSOARG00000019811	RSPO1	R-spondin 1 [Source:HGNC Symbol;Acc:HGNC:21679]	2.18775
ENSOARG00000019908	-	-	1.46808
ENSOARG00000019919	-	-	1.54763
ENSOARG00000019993	ACTC1	actin, alpha, cardiac muscle 1 [Source:HGNC Symbol;Acc:HGNC:143]	2.64468
ENSOARG00000020021	CASC1	cancer susceptibility 1 [Source:HGNC Symbol;Acc:HGNC:29599]	1.06165
ENSOARG00000020042	-	histone H2A type 1 [Source:NCBI gene;Acc:101106292]	1.62613
ENSOARG00000020077	HIST1H1T	histone cluster 1 H1 family member t [Source:HGNC Symbol;Acc:HGNC:4720]	1.17371
ENSOARG00000020110	SOX5	SRY-box 5 [Source:HGNC Symbol;Acc:HGNC:11201]	1.40021
ENSOARG00000020126	BUB1B	BUB1 mitotic checkpoint serine/threonine kinase B [Source:HGNC Symbol;Acc:HGNC:1149]	1.08353
ENSOARG00000020198	KCNMB4	potassium calcium-activated channel subfamily M regulatory beta subunit 4 [Source:HGNC Symbol;Acc:HGNC:6289]	1.14377
ENSOARG00000020200	-	-	1.46585
ENSOARG00000020207	ASIC4	acid sensing ion channel subunit family member 4 [Source:HGNC Symbol;Acc:HGNC:21263]	1.21248
ENSOARG00000020287	-	mucin 20, cell surface associated [Source:NCBI gene;Acc:101122406]	1.59377
ENSOARG00000020292	-	-	2.87972
ENSOARG00000020295	VTCN1	V-set domain containing T cell activation inhibitor 1 [Source:HGNC Symbol;Acc:HGNC:28873]	2.18354
ENSOARG00000020296	-	-	1.52933
ENSOARG00000020353	-	-	1.47838
ENSOARG00000020388	MCHR1	melanin concentrating hormone receptor 1 [Source:HGNC Symbol;Acc:HGNC:4479]	1.78423
ENSOARG00000020498	MASP1	mannan binding lectin serine peptidase 1 [Source:HGNC Symbol;Acc:HGNC:6901]	1.96132
ENSOARG00000020570	ATOH8	atonal bHLH transcription factor 8 [Source:HGNC Symbol;Acc:HGNC:24126]	1.94491
ENSOARG00000020576	CCL20	C-C motif chemokine ligand 20 [Source:HGNC Symbol;Acc:HGNC:10619]	2.12273
ENSOARG00000020616	ANKRD35	ankyrin repeat domain 35 [Source:HGNC Symbol;Acc:HGNC:26323]	1.51583
ENSOARG00000020631	ABCC5	ATP binding cassette subfamily C member 5 [Source:HGNC Symbol;Acc:HGNC:56]	1.08124
ENSOARG00000020658	TXNIP	thioredoxin interacting protein [Source:HGNC Symbol;Acc:HGNC:16952]	1.19138
ENSOARG00000020689	HTR2B	5-hydroxytryptamine receptor 2B [Source:HGNC Symbol;Acc:HGNC:5294]	1.392
ENSOARG00000020763	GUCY2C	guanylate cyclase 2C [Source:HGNC Symbol;Acc:HGNC:4688]	1.05031
ENSOARG00000020776	PLBD1	phospholipase B domain containing 1 [Source:HGNC Symbol;Acc:HGNC:26215]	1.82442
ENSOARG00000020793	LACTB	lactamase beta [Source:HGNC Symbol;Acc:HGNC:16468]	1.04951
ENSOARG00000020795	CIART	circadian associated repressor of transcription [Source:HGNC Symbol;Acc:HGNC:25200]	1.28513
ENSOARG00000020870	ARNT	aryl hydrocarbon receptor nuclear translocator [Source:NCBI gene;Acc:443285]	1.57813
ENSOARG00000020884	FNDC5	fibronectin type III domain containing 5 [Source:HGNC Symbol;Acc:HGNC:20240]	1.42889
ENSOARG00000020993	SELENBP1	selenium binding protein 1 [Source:HGNC Symbol;Acc:HGNC:10719]	1.33194
ENSOARG00000020996	ATP8B4	ATPase phospholipid transporting 8B4 (putative) [Source:HGNC Symbol;Acc:HGNC:13536]	1.44815
ENSOARG00000021001	FGF7	fibroblast growth factor 7 [Source:NCBI gene;Acc:443095]	1.80881
ENSOARG00000021012	OLR1	oxidized low density lipoprotein receptor 1 [Source:HGNC Symbol;Acc:HGNC:8133]	1.65192
ENSOARG00000021048	SHF	Src homology 2 domain containing F [Source:HGNC Symbol;Acc:HGNC:25116]	1.04564
ENSOARG00000021069	BMP4	bone morphogenetic protein 4 [Source:NCBI gene;Acc:443502]	1.64641
ENSOARG00000021075	-	C-type lectin domain family 2 member D [Source:NCBI gene;Acc:101122014]	3.2362
ENSOARG00000021156	GPX2	glutathione peroxidase 2 [Source:HGNC Symbol;Acc:HGNC:4554]	2.36287
ENSOARG00000021173	RDH12	retinol dehydrogenase 12 [Source:HGNC Symbol;Acc:HGNC:19977]	1.93084
ENSOARG00000021190	SMOC1	SPARC related modular calcium binding 1 [Source:HGNC Symbol;Acc:HGNC:20318]	1.1434
ENSOARG00000025179	-	-	1.51569
ENSOARG00000025182	BST-2A	bone marrow stromal cell antigen 2A [Source:NCBI gene;Acc:100422799]	1.89714
ENSOARG00000025190	PRD-SPRRII	small proline-rich protein type II [Source:NCBI gene;Acc:443527]	1.67413

## Sheet: eAEC
		Transcriptomic and computational analysis identified LPA metabolism, KLHL14 and KCNE3 as novel regulators of Epithelial-Mesenchymal Transition
Di Lollo V.*, Canciello A.* (equally contributing authors), Orsini M., Bernabò N., Ancora M., Di Federico M., Curini V., Mattioli M., Russo V., Mauro A., Cammà C., Barboni B.
Gene ID	Gene Name	Gene Description	Fold Change (eAEC vs mAEC)
ENSOARG00000000109	SLAIN1	SLAIN motif family member 1 [Source:HGNC Symbol;Acc:HGNC:26387]	2.38032
ENSOARG00000000155	-	carboxypeptidase M [Source:NCBI gene;Acc:101104474]	1.41689
ENSOARG00000000159	PRSS22	serine protease 22 [Source:HGNC Symbol;Acc:HGNC:14368]	2.45372
ENSOARG00000000196	NAPRT	nicotinate phosphoribosyltransferase [Source:HGNC Symbol;Acc:HGNC:30450]	1.00178
ENSOARG00000000249	MAP7	microtubule associated protein 7 [Source:HGNC Symbol;Acc:HGNC:6869]	2.93043
ENSOARG00000000359	-	-	2.66011
ENSOARG00000000422	-	-	1.02016
ENSOARG00000000517	ADGRG1	adhesion G protein-coupled receptor G1 [Source:HGNC Symbol;Acc:HGNC:4512]	1.44961
ENSOARG00000000544	ELF3	E74 like ETS transcription factor 3 [Source:HGNC Symbol;Acc:HGNC:3318]	2.51747
ENSOARG00000000605	PLXNB1	plexin B1 [Source:HGNC Symbol;Acc:HGNC:9103]	1.54865
ENSOARG00000000613	-	-	4.24792
ENSOARG00000000647	-	kinesin family member 11 [Source:NCBI gene;Acc:101102946]	1.06852
ENSOARG00000000671	-	-	2.17939
ENSOARG00000000675	ARFGEF3	ARFGEF family member 3 [Source:HGNC Symbol;Acc:HGNC:21213]	5.27904
ENSOARG00000000744	LAMC2	laminin subunit gamma 2 [Source:NCBI gene;Acc:100216328]	1.78913
ENSOARG00000000788	BAIAP2L1	BAI1 associated protein 2 like 1 [Source:HGNC Symbol;Acc:HGNC:21649]	1.06
ENSOARG00000000794	CRABP1	cellular retinoic acid binding protein 1 [Source:HGNC Symbol;Acc:HGNC:2338]	1.19921
ENSOARG00000000958	TMEM30B	transmembrane protein 30B [Source:HGNC Symbol;Acc:HGNC:27254]	3.13246
ENSOARG00000001019	BICDL2	BICD family like cargo adaptor 2 [Source:HGNC Symbol;Acc:HGNC:33584]	1.702
ENSOARG00000001028	CLDN8	claudin 8 [Source:HGNC Symbol;Acc:HGNC:2050]	3.88006
ENSOARG00000001032	TMEM229B	transmembrane protein 229B [Source:HGNC Symbol;Acc:HGNC:20130]	2.31953
ENSOARG00000001102	KIF2C	kinesin family member 2C [Source:HGNC Symbol;Acc:HGNC:6393]	1.04733
ENSOARG00000001138	-	-	1.43731
ENSOARG00000001151	TMEM150C	transmembrane protein 150C [Source:HGNC Symbol;Acc:HGNC:37263]	3.23923
ENSOARG00000001159	MMP15	matrix metallopeptidase 15 [Source:HGNC Symbol;Acc:HGNC:7161]	2.07031
ENSOARG00000001297	NOXA1	NADPH oxidase activator 1 [Source:HGNC Symbol;Acc:HGNC:10668]	2.61179
ENSOARG00000001308	PCDH1	protocadherin 1 [Source:HGNC Symbol;Acc:HGNC:8655]	2.85631
ENSOARG00000001346	CST6	cystatin E/M [Source:HGNC Symbol;Acc:HGNC:2478]	1.54834
ENSOARG00000001397	ADGRG6	adhesion G protein-coupled receptor G6 [Source:HGNC Symbol;Acc:HGNC:13841]	1.01724
ENSOARG00000001421	STX19	syntaxin 19 [Source:HGNC Symbol;Acc:HGNC:19300]	1.92819
ENSOARG00000001432	NDRG4	NDRG family member 4 [Source:HGNC Symbol;Acc:HGNC:14466]	1.01894
ENSOARG00000001457	REL	REL proto-oncogene, NF-kB subunit [Source:HGNC Symbol;Acc:HGNC:9954]	1.27452
ENSOARG00000001516	SERINC2	serine incorporator 2 [Source:HGNC Symbol;Acc:HGNC:23231]	1.14676
ENSOARG00000001680	SFRP2	secreted frizzled related protein 2 [Source:NCBI gene;Acc:100302355]	1.55806
ENSOARG00000001699	RPS6KA6	ribosomal protein S6 kinase A6 [Source:HGNC Symbol;Acc:HGNC:10435]	1.1322
ENSOARG00000001713	-	-	1.67575
ENSOARG00000001725	IMPA2	inositol monophosphatase 2 [Source:HGNC Symbol;Acc:HGNC:6051]	2.12596
ENSOARG00000001771	CAMSAP3	calmodulin regulated spectrin associated protein family member 3 [Source:HGNC Symbol;Acc:HGNC:29307]	2.30308
ENSOARG00000001783	FOS	Fos proto-oncogene, AP-1 transcription factor subunit [Source:NCBI gene;Acc:443218]	1.14849
ENSOARG00000001834	-	-	1.89402
ENSOARG00000001863	SEMA6A	semaphorin 6A [Source:HGNC Symbol;Acc:HGNC:10738]	4.28251
ENSOARG00000001938	EPS8L1	EPS8 like 1 [Source:HGNC Symbol;Acc:HGNC:21295]	2.58535
ENSOARG00000001947	C10orf71	chromosome 10 open reading frame 71 [Source:HGNC Symbol;Acc:HGNC:26973]	3.86394
ENSOARG00000002044	PIMREG	PICALM interacting mitotic regulator [Source:HGNC Symbol;Acc:HGNC:25483]	1.41105
ENSOARG00000002124	ADGRB1	adhesion G protein-coupled receptor B1 [Source:HGNC Symbol;Acc:HGNC:943]	1.4727
ENSOARG00000002199	TSPAN1	tetraspanin 1 [Source:HGNC Symbol;Acc:HGNC:20657]	1.09769
ENSOARG00000002263	SRPX2	sushi repeat containing protein X-linked 2 [Source:HGNC Symbol;Acc:HGNC:30668]	1.17398
ENSOARG00000002333	TMEM63C	transmembrane protein 63C [Source:HGNC Symbol;Acc:HGNC:23787]	3.27326
ENSOARG00000002380	GRIP1	glutamate receptor interacting protein 1 [Source:HGNC Symbol;Acc:HGNC:18708]	2.98998
ENSOARG00000002525	MAPK8IP1	mitogen-activated protein kinase 8 interacting protein 1 [Source:HGNC Symbol;Acc:HGNC:6882]	1.23462
ENSOARG00000002535	SLC34A3	solute carrier family 34 member 3 [Source:HGNC Symbol;Acc:HGNC:20305]	1.66995
ENSOARG00000002599	-	protocadherin-11 X-linked [Source:NCBI gene;Acc:101112115]	3.03174
ENSOARG00000002638	OXGR1	oxoglutarate receptor 1 [Source:HGNC Symbol;Acc:HGNC:4531]	3.87689
ENSOARG00000002679	PPP1R9A	protein phosphatase 1 regulatory subunit 9A [Source:HGNC Symbol;Acc:HGNC:14946]	1.25251
ENSOARG00000002689	-	-	1.69946
ENSOARG00000002733	-	HRAS-like suppressor 3 [Source:NCBI gene;Acc:101120283]	1.18805
ENSOARG00000002821	ELMO3	engulfment and cell motility 3 [Source:HGNC Symbol;Acc:HGNC:17289]	1.68467
ENSOARG00000002824	-	-	1.78311
ENSOARG00000003002	CEP135	centrosomal protein 135 [Source:HGNC Symbol;Acc:HGNC:29086]	1.03686
ENSOARG00000003012	PLEKHG1	pleckstrin homology and RhoGEF domain containing G1 [Source:HGNC Symbol;Acc:HGNC:20884]	1.88167
ENSOARG00000003025	RHOU	ras homolog family member U [Source:HGNC Symbol;Acc:HGNC:17794]	2.22985
ENSOARG00000003044	ACTA1	actin, alpha 1, skeletal muscle [Source:HGNC Symbol;Acc:HGNC:129]	2.72108
ENSOARG00000003072	-	-	2.42287
ENSOARG00000003073	ABCB10	ATP binding cassette subfamily B member 10 [Source:HGNC Symbol;Acc:HGNC:41]	1.21958
ENSOARG00000003140	USP43	ubiquitin specific peptidase 43 [Source:HGNC Symbol;Acc:HGNC:20072]	2.10067
ENSOARG00000003177	C6orf132	chromosome 6 open reading frame 132 [Source:HGNC Symbol;Acc:HGNC:21288]	1.45578
ENSOARG00000003211	CDS1	CDP-diacylglycerol synthase 1 [Source:HGNC Symbol;Acc:HGNC:1800]	1.21875
ENSOARG00000003221	TBC1D30	TBC1 domain family member 30 [Source:HGNC Symbol;Acc:HGNC:29164]	2.43281
ENSOARG00000003239	SLC29A4	solute carrier family 29 member 4 [Source:HGNC Symbol;Acc:HGNC:23097]	1.08974
ENSOARG00000003274	NIPAL2	NIPA like domain containing 2 [Source:HGNC Symbol;Acc:HGNC:25854]	1.20446
ENSOARG00000003297	GABRP	gamma-aminobutyric acid type A receptor pi subunit [Source:HGNC Symbol;Acc:HGNC:4089]	3.13145
ENSOARG00000003327	SIPA1L2	signal induced proliferation associated 1 like 2 [Source:HGNC Symbol;Acc:HGNC:23800]	1.01654
ENSOARG00000003360	ESRP2	epithelial splicing regulatory protein 2 [Source:HGNC Symbol;Acc:HGNC:26152]	2.39722
ENSOARG00000003374	LRRN3	leucine rich repeat neuronal 3 [Source:HGNC Symbol;Acc:HGNC:17200]	1.3822
ENSOARG00000003428	FBN3	fibrillin 3 [Source:HGNC Symbol;Acc:HGNC:18794]	5.80043
ENSOARG00000003430	PDZK1IP1	PDZK1 interacting protein 1 [Source:HGNC Symbol;Acc:HGNC:16887]	3.62302
ENSOARG00000003435	VWA1	von Willebrand factor A domain containing 1 [Source:HGNC Symbol;Acc:HGNC:30910]	1.47795
ENSOARG00000003455	CDH1	cadherin 1 [Source:HGNC Symbol;Acc:HGNC:1748]	2.576
ENSOARG00000003533	TLX3	T cell leukemia homeobox 3 [Source:HGNC Symbol;Acc:HGNC:13532]	3.05951
ENSOARG00000003685	SLC4A11	solute carrier family 4 member 11 [Source:HGNC Symbol;Acc:HGNC:16438]	1.2622
ENSOARG00000003736	FAM184B	family with sequence similarity 184 member B [Source:HGNC Symbol;Acc:HGNC:29235]	1.11655
ENSOARG00000003757	HHATL	hedgehog acyltransferase like [Source:HGNC Symbol;Acc:HGNC:13242]	1.36045
ENSOARG00000003766	DYNC1I1	dynein cytoplasmic 1 intermediate chain 1 [Source:HGNC Symbol;Acc:HGNC:2963]	2.52802
ENSOARG00000003788	-	-	4.75038
ENSOARG00000003804	SEMA7A	semaphorin 7A (John Milton Hagen blood group) [Source:HGNC Symbol;Acc:HGNC:10741]	1.18676
ENSOARG00000003845	-	-	inf
ENSOARG00000003876	MARVELD3	MARVEL domain containing 3 [Source:HGNC Symbol;Acc:HGNC:30525]	2.28853
ENSOARG00000003892	KDF1	keratinocyte differentiation factor 1 [Source:HGNC Symbol;Acc:HGNC:26624]	2.96426
ENSOARG00000003908	IRF5	interferon regulatory factor 5 [Source:HGNC Symbol;Acc:HGNC:6120]	1.37646
ENSOARG00000003932	RET	ret proto-oncogene [Source:HGNC Symbol;Acc:HGNC:9967]	3.95601
ENSOARG00000003968	FBXO5	F-box protein 5 [Source:HGNC Symbol;Acc:HGNC:13584]	1.02189
ENSOARG00000003976	SH2D4A	SH2 domain containing 4A [Source:HGNC Symbol;Acc:HGNC:26102]	1.85153
ENSOARG00000003991	EVI2B	ecotropic viral integration site 2B [Source:HGNC Symbol;Acc:HGNC:3500]	1.71148
ENSOARG00000004007	LIPG	lipase G, endothelial type [Source:HGNC Symbol;Acc:HGNC:6623]	1.80805
ENSOARG00000004016	NCAPG	non-SMC condensin I complex subunit G [Source:HGNC Symbol;Acc:HGNC:24304]	1.04638
ENSOARG00000004077	BEND5	BEN domain containing 5 [Source:HGNC Symbol;Acc:HGNC:25668]	1.41797
ENSOARG00000004104	SPC25	SPC25, NDC80 kinetochore complex component [Source:HGNC Symbol;Acc:HGNC:24031]	1.40647
ENSOARG00000004113	AVPR1A	arginine vasopressin receptor 1A [Source:NCBI gene;Acc:100528010]	2.40913
ENSOARG00000004238	GPR87	G protein-coupled receptor 87 [Source:HGNC Symbol;Acc:HGNC:4538]	1.59183
ENSOARG00000004265	ANK3	ankyrin 3 [Source:HGNC Symbol;Acc:HGNC:494]	1.23775
ENSOARG00000004318	CDK1	cyclin dependent kinase 1 [Source:NCBI gene;Acc:100216432]	1.10746
ENSOARG00000004327	GNMT	glycine N-methyltransferase [Source:HGNC Symbol;Acc:HGNC:4415]	1.75085
ENSOARG00000004328	ELOVL6	ELOVL fatty acid elongase 6 [Source:HGNC Symbol;Acc:HGNC:15829]	1.33659
ENSOARG00000004339	RHPN2	rhophilin Rho GTPase binding protein 2 [Source:HGNC Symbol;Acc:HGNC:19974]	3.5784
ENSOARG00000004351	-	-	2.0517
ENSOARG00000004359	SKA1	spindle and kinetochore associated complex subunit 1 [Source:HGNC Symbol;Acc:HGNC:28109]	1.29037
ENSOARG00000004378	RAB29	RAB29, member RAS oncogene family [Source:HGNC Symbol;Acc:HGNC:9789]	1.02721
ENSOARG00000004381	TMEM26	transmembrane protein 26 [Source:HGNC Symbol;Acc:HGNC:28550]	1.91879
ENSOARG00000004382	SPINK6	serine peptidase inhibitor, Kazal type 6 [Source:HGNC Symbol;Acc:HGNC:29486]	1.27249
ENSOARG00000004394	FAM169A	family with sequence similarity 169 member A [Source:HGNC Symbol;Acc:HGNC:29138]	3.51327
ENSOARG00000004480	TTC39A	tetratricopeptide repeat domain 39A [Source:HGNC Symbol;Acc:HGNC:18657]	1.33829
ENSOARG00000004484	RGS14	regulator of G protein signaling 14 [Source:HGNC Symbol;Acc:HGNC:9996]	1.53827
ENSOARG00000004689	HPN	hepsin [Source:HGNC Symbol;Acc:HGNC:5155]	4.79451
ENSOARG00000004694	CYB5A	cytochrome b5 type A (microsomal) [Source:NCBI gene;Acc:100307037]	1.1961
ENSOARG00000004707	TOM1L1	target of myb1 like 1 membrane trafficking protein [Source:HGNC Symbol;Acc:HGNC:11983]	1.36115
ENSOARG00000004720	-	-	2.02281
ENSOARG00000004736	LSR	lipolysis stimulated lipoprotein receptor [Source:HGNC Symbol;Acc:HGNC:29572]	1.72001
ENSOARG00000004756	HAMP	hepcidin antimicrobial peptide [Source:NCBI gene;Acc:100500730]	2.45352
ENSOARG00000004760	VWA7	von Willebrand factor A domain containing 7 [Source:HGNC Symbol;Acc:HGNC:13939]	1.32484
ENSOARG00000004861	STXBP6	syntaxin binding protein 6 [Source:HGNC Symbol;Acc:HGNC:19666]	3.89624
ENSOARG00000004874	FAM160A1	family with sequence similarity 160 member A1 [Source:HGNC Symbol;Acc:HGNC:34237]	1.15724
ENSOARG00000004930	MMP12	matrix metallopeptidase 12 [Source:HGNC Symbol;Acc:HGNC:7158]	1.67241
ENSOARG00000004988	AFDN	afadin, adherens junction formation factor [Source:HGNC Symbol;Acc:HGNC:7137]	1.50913
ENSOARG00000004994	-	-	2.38853
ENSOARG00000005006	SPARCL1	SPARC like 1 [Source:HGNC Symbol;Acc:HGNC:11220]	1.99937
ENSOARG00000005022	SMOC2	SPARC related modular calcium binding 2 [Source:HGNC Symbol;Acc:HGNC:20323]	3.82557
ENSOARG00000005032	PTPN6	protein tyrosine phosphatase, non-receptor type 6 [Source:HGNC Symbol;Acc:HGNC:9658]	1.97853
ENSOARG00000005066	SH2D3A	SH2 domain containing 3A [Source:HGNC Symbol;Acc:HGNC:16885]	3.04973
ENSOARG00000005092	ASPHD1	aspartate beta-hydroxylase domain containing 1 [Source:HGNC Symbol;Acc:HGNC:27380]	1.08196
ENSOARG00000005105	RBPJL	recombination signal binding protein for immunoglobulin kappa J region like [Source:HGNC Symbol;Acc:HGNC:13761]	2.22115
ENSOARG00000005138	GALNT3	polypeptide N-acetylgalactosaminyltransferase 3 [Source:HGNC Symbol;Acc:HGNC:4125]	3.62186
ENSOARG00000005173	-	-	inf
ENSOARG00000005211	FANCD2	FA complementation group D2 [Source:HGNC Symbol;Acc:HGNC:3585]	1.07519
ENSOARG00000005218	EPCAM	epithelial cell adhesion molecule [Source:NCBI gene;Acc:100302339]	3.73996
ENSOARG00000005259	CNKSR1	connector enhancer of kinase suppressor of Ras 1 [Source:HGNC Symbol;Acc:HGNC:19700]	1.22213
ENSOARG00000005263	PLEKHA7	pleckstrin homology domain containing A7 [Source:HGNC Symbol;Acc:HGNC:27049]	2.59325
ENSOARG00000005282	ORC1	origin recognition complex subunit 1 [Source:HGNC Symbol;Acc:HGNC:8487]	1.16805
ENSOARG00000005293	PACSIN3	protein kinase C and casein kinase substrate in neurons 3 [Source:HGNC Symbol;Acc:HGNC:8572]	1.18203
ENSOARG00000005379	RAB25	RAB25, member RAS oncogene family [Source:HGNC Symbol;Acc:HGNC:18238]	2.47416
ENSOARG00000005399	NEDD4L	neural precursor cell expressed, developmentally down-regulated 4-like, E3 ubiquitin protein ligase [Source:HGNC Symbol;Acc:HGNC:7728]	1.40839
ENSOARG00000005412	ITGA3	integrin subunit alpha 3 [Source:HGNC Symbol;Acc:HGNC:6139]	1.03604
ENSOARG00000005456	BIRC5	baculoviral IAP repeat containing 5 [Source:HGNC Symbol;Acc:HGNC:593]	1.19153
ENSOARG00000005463	-	-	1.12255
ENSOARG00000005476	ALPK2	alpha kinase 2 [Source:HGNC Symbol;Acc:HGNC:20565]	1.38818
ENSOARG00000005525	MALT1	MALT1 paracaspase [Source:HGNC Symbol;Acc:HGNC:6819]	1.00432
ENSOARG00000005541	ARHGEF37	Rho guanine nucleotide exchange factor 37 [Source:HGNC Symbol;Acc:HGNC:34430]	1.44401
ENSOARG00000005551	OCLN	occludin [Source:HGNC Symbol;Acc:HGNC:8104]	2.61861
ENSOARG00000005552	SPINT2	serine peptidase inhibitor, Kunitz type 2 [Source:HGNC Symbol;Acc:HGNC:11247]	1.72083
ENSOARG00000005579	SEMA4A	semaphorin 4A [Source:HGNC Symbol;Acc:HGNC:10729]	1.66092
ENSOARG00000005583	-	-	1.77687
ENSOARG00000005589	MARVELD2	MARVEL domain containing 2 [Source:HGNC Symbol;Acc:HGNC:26401]	1.23108
ENSOARG00000005591	KIF22	kinesin family member 22 [Source:HGNC Symbol;Acc:HGNC:6391]	2.33453
ENSOARG00000005599	DENND1C	DENN domain containing 1C [Source:HGNC Symbol;Acc:HGNC:26225]	2.34088
ENSOARG00000005658	PPARGC1B	PPARG coactivator 1 beta [Source:HGNC Symbol;Acc:HGNC:30022]	1.43193
ENSOARG00000005669	C8orf37	chromosome 8 open reading frame 37 [Source:HGNC Symbol;Acc:HGNC:27232]	1.07275
ENSOARG00000005670	IL17RE	interleukin 17 receptor E [Source:HGNC Symbol;Acc:HGNC:18439]	1.73029
ENSOARG00000005710	DDIAS	DNA damage induced apoptosis suppressor [Source:HGNC Symbol;Acc:HGNC:26351]	1.30584
ENSOARG00000005716	-	-	1.31194
ENSOARG00000005731	-	-	2.87558
ENSOARG00000005762	TMEM144	transmembrane protein 144 [Source:HGNC Symbol;Acc:HGNC:25633]	2.35619
ENSOARG00000005777	CCBE1	collagen and calcium binding EGF domains 1 [Source:HGNC Symbol;Acc:HGNC:29426]	1.08535
ENSOARG00000005781	-	-	1.07237
ENSOARG00000005795	DTNA	dystrobrevin alpha [Source:HGNC Symbol;Acc:HGNC:3057]	1.25036
ENSOARG00000005800	-	creatine kinase B [Source:NCBI gene;Acc:105601847]	1.30798
ENSOARG00000005854	ADGRL3	adhesion G protein-coupled receptor L3 [Source:HGNC Symbol;Acc:HGNC:20974]	1.78626
ENSOARG00000005888	PAPPA	pappalysin 1 [Source:HGNC Symbol;Acc:HGNC:8602]	1.75668
ENSOARG00000005914	-	-	4.40777
ENSOARG00000005947	-	-	1.14643
ENSOARG00000005956	KCNH7	potassium voltage-gated channel subfamily H member 7 [Source:HGNC Symbol;Acc:HGNC:18863]	1.08602
ENSOARG00000005970	-	-	6.03602
ENSOARG00000006008	KLHL14	kelch like family member 14 [Source:HGNC Symbol;Acc:HGNC:29266]	inf
ENSOARG00000006025	SLC26A4	solute carrier family 26 member 4 [Source:HGNC Symbol;Acc:HGNC:8818]	1.80083
ENSOARG00000006047	PLS1	plastin 1 [Source:HGNC Symbol;Acc:HGNC:9090]	1.38913
ENSOARG00000006058	-	-	1.90082
ENSOARG00000006078	COL27A1	collagen type XXVII alpha 1 chain [Source:HGNC Symbol;Acc:HGNC:22986]	1.09158
ENSOARG00000006085	-	-	1.26055
ENSOARG00000006092	L1CAM	L1 cell adhesion molecule [Source:HGNC Symbol;Acc:HGNC:6470]	1.14453
ENSOARG00000006096	WFDC2	WAP four-disulfide core domain 2 [Source:HGNC Symbol;Acc:HGNC:15939]	1.4772
ENSOARG00000006114	KIF12	kinesin family member 12 [Source:HGNC Symbol;Acc:HGNC:21495]	2.63587
ENSOARG00000006121	N4BP3	NEDD4 binding protein 3 [Source:HGNC Symbol;Acc:HGNC:29852]	1.25189
ENSOARG00000006125	-	-	1.17861
ENSOARG00000006143	-	-	1.63438
ENSOARG00000006280	DLL3	delta like canonical Notch ligand 3 [Source:HGNC Symbol;Acc:HGNC:2909]	1.27007
ENSOARG00000006287	BSPRY	B-box and SPRY domain containing [Source:HGNC Symbol;Acc:HGNC:18232]	3.95063
ENSOARG00000006305	-	-	1.55817
ENSOARG00000006370	ASF1B	anti-silencing function 1B histone chaperone [Source:HGNC Symbol;Acc:HGNC:20996]	1.54753
ENSOARG00000006383	TTLL10	tubulin tyrosine ligase like 10 [Source:HGNC Symbol;Acc:HGNC:26693]	2.14738
ENSOARG00000006393	PPP1R13B	protein phosphatase 1 regulatory subunit 13B [Source:HGNC Symbol;Acc:HGNC:14950]	1.00497
ENSOARG00000006394	LDHD	lactate dehydrogenase D [Source:HGNC Symbol;Acc:HGNC:19708]	2.20376
ENSOARG00000006399	DSG2	desmoglein 2 [Source:HGNC Symbol;Acc:HGNC:3049]	1.17017
ENSOARG00000006412	MGAT5B	alpha-1,6-mannosylglycoprotein 6-beta-N-acetylglucosaminyltransferase B [Source:HGNC Symbol;Acc:HGNC:24140]	1.67477
ENSOARG00000006414	DIAPH3	diaphanous related formin 3 [Source:HGNC Symbol;Acc:HGNC:15480]	1.02854
ENSOARG00000006446	CDHR5	cadherin related family member 5 [Source:HGNC Symbol;Acc:HGNC:7521]	3.75492
ENSOARG00000006447	JPH1	junctophilin 1 [Source:HGNC Symbol;Acc:HGNC:14201]	2.22867
ENSOARG00000006471	DSG3	desmoglein 3 [Source:HGNC Symbol;Acc:HGNC:3050]	1.53512
ENSOARG00000006493	ATG16L2	autophagy related 16 like 2 [Source:HGNC Symbol;Acc:HGNC:25464]	2.10729
ENSOARG00000006499	FILIP1	filamin A interacting protein 1 [Source:HGNC Symbol;Acc:HGNC:21015]	1.16744
ENSOARG00000006518	GPM6A	glycoprotein M6A [Source:HGNC Symbol;Acc:HGNC:4460]	3.30005
ENSOARG00000006560	PCDH17	protocadherin 17 [Source:HGNC Symbol;Acc:HGNC:14267]	1.19444
ENSOARG00000006575	RCAN3	RCAN family member 3 [Source:HGNC Symbol;Acc:HGNC:3042]	1.56364
ENSOARG00000006590	WNT9A	Wnt family member 9A [Source:HGNC Symbol;Acc:HGNC:12778]	1.60162
ENSOARG00000006636	GRHL3	grainyhead like transcription factor 3 [Source:HGNC Symbol;Acc:HGNC:25839]	1.54779
ENSOARG00000006681	EGLN3	egl-9 family hypoxia inducible factor 3 [Source:HGNC Symbol;Acc:HGNC:14661]	1.09952
ENSOARG00000006708	-	-	1.06725
ENSOARG00000006709	IFNLR1	interferon lambda receptor 1 [Source:HGNC Symbol;Acc:HGNC:18584]	3.24101
ENSOARG00000006732	DSC1	desmocollin 1 [Source:HGNC Symbol;Acc:HGNC:3035]	1.02815
ENSOARG00000006737	KCNE3	potassium voltage-gated channel subfamily E regulatory subunit 3 [Source:HGNC Symbol;Acc:HGNC:6243]	inf
ENSOARG00000006788	IL22RA1	interleukin 22 receptor subunit alpha 1 [Source:HGNC Symbol;Acc:HGNC:13700]	3.71643
ENSOARG00000006831	DSC3	desmocollin 3 [Source:HGNC Symbol;Acc:HGNC:3037]	1.27534
ENSOARG00000006852	NEIL3	nei like DNA glycosylase 3 [Source:HGNC Symbol;Acc:HGNC:24573]	1.47452
ENSOARG00000006862	ST6GALNAC2	ST6 N-acetylgalactosaminide alpha-2,6-sialyltransferase 2 [Source:HGNC Symbol;Acc:HGNC:10867]	3.25915
ENSOARG00000006900	C1orf116	chromosome 1 open reading frame 116 [Source:HGNC Symbol;Acc:HGNC:28667]	2.54833
ENSOARG00000006939	TENM3	teneurin transmembrane protein 3 [Source:HGNC Symbol;Acc:HGNC:29944]	1.91823
ENSOARG00000006967	ITGB6	integrin subunit beta 6 [Source:NCBI gene;Acc:443209]	2.92732
ENSOARG00000006993	RASSF7	Ras association domain family member 7 [Source:HGNC Symbol;Acc:HGNC:1166]	1.37442
ENSOARG00000007023	PFKFB2	6-phosphofructo-2-kinase/fructose-2,6-biphosphatase 2 [Source:HGNC Symbol;Acc:HGNC:8873]	1.04818
ENSOARG00000007029	SPOCK2	SPARC (osteonectin), cwcv and kazal like domains proteoglycan 2 [Source:HGNC Symbol;Acc:HGNC:13564]	3.01907
ENSOARG00000007042	ESRP1	epithelial splicing regulatory protein 1 [Source:HGNC Symbol;Acc:HGNC:25966]	2.38137
ENSOARG00000007114	ELOVL7	ELOVL fatty acid elongase 7 [Source:HGNC Symbol;Acc:HGNC:26292]	2.63756
ENSOARG00000007151	TTK	TTK protein kinase [Source:HGNC Symbol;Acc:HGNC:12401]	1.20647
ENSOARG00000007190	-	-	1.89589
ENSOARG00000007236	C17orf53	chromosome 17 open reading frame 53 [Source:HGNC Symbol;Acc:HGNC:28460]	1.26402
ENSOARG00000007285	FAIM	Fas apoptotic inhibitory molecule [Source:HGNC Symbol;Acc:HGNC:18703]	1.22606
ENSOARG00000007334	E2F2	E2F transcription factor 2 [Source:HGNC Symbol;Acc:HGNC:3114]	1.40539
ENSOARG00000007339	PLA2G12B	phospholipase A2 group XIIB [Source:HGNC Symbol;Acc:HGNC:18555]	2.32865
ENSOARG00000007367	STOX2	storkhead box 2 [Source:HGNC Symbol;Acc:HGNC:25450]	1.28271
ENSOARG00000007400	ESYT3	extended synaptotagmin 3 [Source:HGNC Symbol;Acc:HGNC:24295]	3.33936
ENSOARG00000007447	TTC22	tetratricopeptide repeat domain 22 [Source:HGNC Symbol;Acc:HGNC:26067]	3.43896
ENSOARG00000007485	DCDC2	doublecortin domain containing 2 [Source:HGNC Symbol;Acc:HGNC:18141]	3.1998
ENSOARG00000007549	LPAR2	lysophosphatidic acid receptor 2 [Source:HGNC Symbol;Acc:HGNC:3168]	2.1834
ENSOARG00000007575	CYP2S1	cytochrome P450 family 2 subfamily S member 1 [Source:HGNC Symbol;Acc:HGNC:15654]	3.57554
ENSOARG00000007578	SCIN	scinderin [Source:HGNC Symbol;Acc:HGNC:21695]	1.64211
ENSOARG00000007594	MCF2L	MCF.2 cell line derived transforming sequence like [Source:HGNC Symbol;Acc:HGNC:14576]	1.0257
ENSOARG00000007615	-	carcinoembryonic antigen-related cell adhesion molecule 6 [Source:NCBI gene;Acc:101103343]	1.78099
ENSOARG00000007637	LMCD1	LIM and cysteine rich domains 1 [Source:HGNC Symbol;Acc:HGNC:6633]	1.62415
ENSOARG00000007640	PLEKHA6	pleckstrin homology domain containing A6 [Source:HGNC Symbol;Acc:HGNC:17053]	2.29436
ENSOARG00000007664	PIK3CD	phosphatidylinositol-4,5-bisphosphate 3-kinase catalytic subunit delta [Source:HGNC Symbol;Acc:HGNC:8977]	1.12442
ENSOARG00000007692	ASS1	argininosuccinate synthase 1 [Source:HGNC Symbol;Acc:HGNC:758]	1.94522
ENSOARG00000007694	LAMA3	laminin subunit alpha 3 [Source:HGNC Symbol;Acc:HGNC:6483]	1.72854
ENSOARG00000007707	NRCAM	neuronal cell adhesion molecule [Source:HGNC Symbol;Acc:HGNC:7994]	2.56045
ENSOARG00000007708	KCTD8	potassium channel tetramerization domain containing 8 [Source:HGNC Symbol;Acc:HGNC:22394]	4.24792
ENSOARG00000007712	SLC5A3	solute carrier family 5 member 3 [Source:HGNC Symbol;Acc:HGNC:11038]	1.18518
ENSOARG00000007717	GINS1	GINS complex subunit 1 [Source:HGNC Symbol;Acc:HGNC:28980]	1.36909
ENSOARG00000007744	CENPW	centromere protein W [Source:HGNC Symbol;Acc:HGNC:21488]	1.27426
ENSOARG00000007771	SEMA4D	semaphorin 4D [Source:HGNC Symbol;Acc:HGNC:10732]	3.10798
ENSOARG00000007789	USP54	ubiquitin specific peptidase 54 [Source:HGNC Symbol;Acc:HGNC:23513]	1.70389
ENSOARG00000007849	PLEKHB1	pleckstrin homology domain containing B1 [Source:HGNC Symbol;Acc:HGNC:19079]	5.76114
ENSOARG00000007884	-	-	1.1973
ENSOARG00000007888	PKP3	plakophilin 3 [Source:HGNC Symbol;Acc:HGNC:9025]	2.10148
ENSOARG00000007895	FOXJ1	forkhead box J1 [Source:HGNC Symbol;Acc:HGNC:3816]	1.43451
ENSOARG00000007942	RUBCNL	RUN and cysteine rich domain containing beclin 1 interacting protein like [Source:HGNC Symbol;Acc:HGNC:20420]	1.48731
ENSOARG00000007959	SPTBN2	spectrin beta, non-erythrocytic 2 [Source:HGNC Symbol;Acc:HGNC:11276]	1.21147
ENSOARG00000007995	NCAPG2	non-SMC condensin II complex subunit G2 [Source:HGNC Symbol;Acc:HGNC:21904]	1.06025
ENSOARG00000008015	RASSF10	Ras association domain family member 10 [Source:HGNC Symbol;Acc:HGNC:33984]	2.83722
ENSOARG00000008060	ZNF185	zinc finger protein 185 with LIM domain [Source:HGNC Symbol;Acc:HGNC:12976]	1.08013
ENSOARG00000008075	WNT4	Wnt family member 4 [Source:HGNC Symbol;Acc:HGNC:12783]	1.34926
ENSOARG00000008080	-	placental prolactin-related protein 4-like [Source:NCBI gene;Acc:101119768]	1.15389
ENSOARG00000008136	SUSD3	sushi domain containing 3 [Source:HGNC Symbol;Acc:HGNC:28391]	1.51205
ENSOARG00000008153	FAM84B	family with sequence similarity 84 member B [Source:HGNC Symbol;Acc:HGNC:24166]	2.44474
ENSOARG00000008192	FOXA1	forkhead box A1 [Source:HGNC Symbol;Acc:HGNC:5021]	3.73231
ENSOARG00000008199	PTPRJ	protein tyrosine phosphatase, receptor type J [Source:HGNC Symbol;Acc:HGNC:9673]	1.23386
ENSOARG00000008212	ITGA2	integrin subunit alpha 2 [Source:HGNC Symbol;Acc:HGNC:6137]	2.07164
ENSOARG00000008245	LRRC2	leucine rich repeat containing 2 [Source:HGNC Symbol;Acc:HGNC:14676]	3.99634
ENSOARG00000008291	STX1B	syntaxin 1B [Source:NCBI gene;Acc:443479]	1.17716
ENSOARG00000008310	TTC29	tetratricopeptide repeat domain 29 [Source:HGNC Symbol;Acc:HGNC:29936]	1.84169
ENSOARG00000008318	-	PAGE family member 4 [Source:NCBI gene;Acc:101103624]	2.37972
ENSOARG00000008321	EVPL	envoplakin [Source:HGNC Symbol;Acc:HGNC:3503]	1.04024
ENSOARG00000008349	TACSTD2	tumor associated calcium signal transducer 2 [Source:HGNC Symbol;Acc:HGNC:11530]	2.01757
ENSOARG00000008358	CD79A	CD79a molecule [Source:HGNC Symbol;Acc:HGNC:1698]	2.84157
ENSOARG00000008368	CENPF	centromere protein F [Source:HGNC Symbol;Acc:HGNC:1857]	1.01812
ENSOARG00000008374	GCNT1	glucosaminyl (N-acetyl) transferase 1, core 2 [Source:HGNC Symbol;Acc:HGNC:4203]	4.63986
ENSOARG00000008430	JAML	junction adhesion molecule like [Source:HGNC Symbol;Acc:HGNC:19084]	1.32845
ENSOARG00000008442	-	MPV17 mitochondrial inner membrane protein like [Source:NCBI gene;Acc:101113900]	1.08588
ENSOARG00000008446	SCNN1A	sodium channel epithelial 1 alpha subunit [Source:HGNC Symbol;Acc:HGNC:10599]	1.67276
ENSOARG00000008449	C16orf45	chromosome 16 open reading frame 45 [Source:HGNC Symbol;Acc:HGNC:19213]	1.68887
ENSOARG00000008471	RAP1GAP	RAP1 GTPase activating protein [Source:HGNC Symbol;Acc:HGNC:9858]	2.262
ENSOARG00000008476	FAM184A	family with sequence similarity 184 member A [Source:HGNC Symbol;Acc:HGNC:20991]	2.00109
ENSOARG00000008517	-	inhibitor of carbonic anhydrase-like [Source:NCBI gene;Acc:101117129]	2.04558
ENSOARG00000008526	PIK3AP1	phosphoinositide-3-kinase adaptor protein 1 [Source:HGNC Symbol;Acc:HGNC:30034]	2.68167
ENSOARG00000008530	UHRF1	ubiquitin like with PHD and ring finger domains 1 [Source:HGNC Symbol;Acc:HGNC:12556]	1.09264
ENSOARG00000008539	GREB1L	GREB1 like retinoic acid receptor coactivator [Source:HGNC Symbol;Acc:HGNC:31042]	2.09059
ENSOARG00000008560	-	solute carrier family 23 member 1-like [Source:NCBI gene;Acc:101107957]	2.21455
ENSOARG00000008561	UCP2	uncoupling protein 2 [Source:NCBI gene;Acc:101104932]	2.3338
ENSOARG00000008578	PTCH1	patched 1 [Source:HGNC Symbol;Acc:HGNC:9585]	1.37937
ENSOARG00000008589	ECE1	endothelin converting enzyme 1 [Source:HGNC Symbol;Acc:HGNC:3146]	2.08472
ENSOARG00000008595	MARF1	meiosis regulator and mRNA stability factor 1 [Source:HGNC Symbol;Acc:HGNC:29562]	1.97724
ENSOARG00000008626	PRRG3	proline rich and Gla domain 3 [Source:HGNC Symbol;Acc:HGNC:30798]	2.60298
ENSOARG00000008655	GLS2	glutaminase 2 [Source:HGNC Symbol;Acc:HGNC:29570]	1.48021
ENSOARG00000008668	FBP2	fructose-bisphosphatase 2 [Source:HGNC Symbol;Acc:HGNC:3607]	1.36337
ENSOARG00000008683	CTSL	cathepsin L [Source:HGNC Symbol;Acc:HGNC:2537]	1.94973
ENSOARG00000008689	GAN	gigaxonin [Source:HGNC Symbol;Acc:HGNC:4137]	1.73651
ENSOARG00000008702	-	cytochrome P450 2J2-like [Source:NCBI gene;Acc:101121820]	1.1852
ENSOARG00000008750	PAQR8	progestin and adipoQ receptor family member 8 [Source:HGNC Symbol;Acc:HGNC:15708]	1.62917
ENSOARG00000008752	VWF	von Willebrand factor [Source:HGNC Symbol;Acc:HGNC:12726]	1.80597
ENSOARG00000008786	-	arachidonate 12-lipoxygenase, epidermal-type-like [Source:NCBI gene;Acc:101113251]	2.16328
ENSOARG00000008807	E2F8	E2F transcription factor 8 [Source:HGNC Symbol;Acc:HGNC:24727]	1.05712
ENSOARG00000008808	MPZL2	myelin protein zero like 2 [Source:HGNC Symbol;Acc:HGNC:3496]	1.61245
ENSOARG00000008811	PRSS8	serine protease 8 [Source:HGNC Symbol;Acc:HGNC:9491]	4.35546
ENSOARG00000008823	FAM124A	family with sequence similarity 124 member A [Source:HGNC Symbol;Acc:HGNC:26413]	1.2233
ENSOARG00000008852	SERPINE3	serpin family E member 3 [Source:HGNC Symbol;Acc:HGNC:24774]	1.97411
ENSOARG00000008863	-	-	2.73287
ENSOARG00000008938	ZDHHC13	zinc finger DHHC-type containing 13 [Source:HGNC Symbol;Acc:HGNC:18413]	1.06518
ENSOARG00000008939	WDFY2	WD repeat and FYVE domain containing 2 [Source:HGNC Symbol;Acc:HGNC:20482]	1.12397
ENSOARG00000008947	KCNN4	potassium calcium-activated channel subfamily N member 4 [Source:HGNC Symbol;Acc:HGNC:6293]	1.30014
ENSOARG00000008961	DKK2	dickkopf WNT signaling pathway inhibitor 2 [Source:HGNC Symbol;Acc:HGNC:2892]	1.12789
ENSOARG00000008962	-	-	1.37365
ENSOARG00000008976	FABP5	fatty acid binding protein 5 [Source:NCBI gene;Acc:100270712]	1.28034
ENSOARG00000008988	PLCG2	phospholipase C gamma 2 [Source:HGNC Symbol;Acc:HGNC:9066]	1.61985
ENSOARG00000009022	-	-	1.69343
ENSOARG00000009058	CREB5	cAMP responsive element binding protein 5 [Source:HGNC Symbol;Acc:HGNC:16844]	1.50492
ENSOARG00000009105	-	-	1.8832
ENSOARG00000009176	PVR	poliovirus receptor [Source:HGNC Symbol;Acc:HGNC:9705]	1.9696
ENSOARG00000009230	DPT	dermatopontin [Source:HGNC Symbol;Acc:HGNC:3011]	1.00767
ENSOARG00000009278	CBLC	Cbl proto-oncogene C [Source:HGNC Symbol;Acc:HGNC:15961]	1.58449
ENSOARG00000009325	UNC13D	unc-13 homolog D [Source:HGNC Symbol;Acc:HGNC:23147]	2.5186
ENSOARG00000009328	MISP	mitotic spindle positioning [Source:HGNC Symbol;Acc:HGNC:27000]	3.04985
ENSOARG00000009385	NT5DC1	'5''-nucleotidase domain containing 1 [Source:HGNC Symbol;Acc:HGNC:21556]'	1.81068
ENSOARG00000009426	FRK	fyn related Src family tyrosine kinase [Source:HGNC Symbol;Acc:HGNC:3955]	3.82328
ENSOARG00000009509	ZDHHC2	zinc finger DHHC-type containing 2 [Source:HGNC Symbol;Acc:HGNC:18469]	1.01739
ENSOARG00000009525	MAL2	mal, T cell differentiation protein 2 (gene/pseudogene) [Source:HGNC Symbol;Acc:HGNC:13634]	1.46776
ENSOARG00000009539	-	-	1.74864
ENSOARG00000009575	MIS18BP1	MIS18 binding protein 1 [Source:HGNC Symbol;Acc:HGNC:20190]	1.25259
ENSOARG00000009599	ALDH1A3	aldehyde dehydrogenase 1 family member A3 [Source:HGNC Symbol;Acc:HGNC:409]	2.16495
ENSOARG00000009610	BCL6B	B cell CLL/lymphoma 6B [Source:HGNC Symbol;Acc:HGNC:1002]	1.17936
ENSOARG00000009625	ZNF296	zinc finger protein 296 [Source:HGNC Symbol;Acc:HGNC:15981]	1.30614
ENSOARG00000009739	STMN4	stathmin 4 [Source:HGNC Symbol;Acc:HGNC:16078]	4.56442
ENSOARG00000009778	-	-	1.58917
ENSOARG00000009779	CFD	complement factor D [Source:HGNC Symbol;Acc:HGNC:2771]	3.08068
ENSOARG00000009794	DGKI	diacylglycerol kinase iota [Source:HGNC Symbol;Acc:HGNC:2855]	1.70808
ENSOARG00000009796	KLC3	kinesin light chain 3 [Source:HGNC Symbol;Acc:HGNC:20717]	1.25876
ENSOARG00000009838	SLC16A11	solute carrier family 16 member 11 [Source:HGNC Symbol;Acc:HGNC:23093]	1.18931
ENSOARG00000009844	RAD51AP1	RAD51 associated protein 1 [Source:HGNC Symbol;Acc:HGNC:16956]	1.02845
ENSOARG00000009885	-	immunoglobulin superfamily member 5 [Source:NCBI gene;Acc:101123596]	1.62836
ENSOARG00000009905	MBOAT1	membrane bound O-acyltransferase domain containing 1 [Source:HGNC Symbol;Acc:HGNC:21579]	1.27617
ENSOARG00000009973	EMILIN2	elastin microfibril interfacer 2 [Source:HGNC Symbol;Acc:HGNC:19881]	1.93409
ENSOARG00000010012	-	sorting nexin 10 [Source:NCBI gene;Acc:101106676]	1.04855
ENSOARG00000010071	NKX3-1	NK3 homeobox 1 [Source:HGNC Symbol;Acc:HGNC:7838]	1.53337
ENSOARG00000010082	EGFLAM	EGF like, fibronectin type III and laminin G domains [Source:HGNC Symbol;Acc:HGNC:26810]	3.39373
ENSOARG00000010121	SHROOM2	shroom family member 2 [Source:HGNC Symbol;Acc:HGNC:630]	1.11728
ENSOARG00000010148	BEX5	brain expressed X-linked 5 [Source:HGNC Symbol;Acc:HGNC:27990]	1.96168
ENSOARG00000010151	-	-	inf
ENSOARG00000010170	SMIM5	small integral membrane protein 5 [Source:HGNC Symbol;Acc:HGNC:40030]	1.40756
ENSOARG00000010180	ITPR3	inositol 1,4,5-trisphosphate receptor type 3 [Source:HGNC Symbol;Acc:HGNC:6182]	1.40218
ENSOARG00000010223	NFE2L3	nuclear factor, erythroid 2 like 3 [Source:HGNC Symbol;Acc:HGNC:7783]	2.07573
ENSOARG00000010239	-	-	1.53235
ENSOARG00000010272	DUSP4	dual specificity phosphatase 4 [Source:HGNC Symbol;Acc:HGNC:3070]	1.60084
ENSOARG00000010277	CDC42BPG	CDC42 binding protein kinase gamma [Source:HGNC Symbol;Acc:HGNC:29829]	1.50233
ENSOARG00000010325	LLGL2	LLGL2, scribble cell polarity complex component [Source:HGNC Symbol;Acc:HGNC:6629]	2.05899
ENSOARG00000010379	-	-	1.28922
ENSOARG00000010386	FOXA3	forkhead box A3 [Source:HGNC Symbol;Acc:HGNC:5023]	1.17589
ENSOARG00000010448	ERBB3	erb-b2 receptor tyrosine kinase 3 [Source:HGNC Symbol;Acc:HGNC:3431]	3.05625
ENSOARG00000010459	KBTBD8	kelch repeat and BTB domain containing 8 [Source:HGNC Symbol;Acc:HGNC:30691]	1.42145
ENSOARG00000010469	ATP6V0A4	ATPase H+ transporting V0 subunit a4 [Source:HGNC Symbol;Acc:HGNC:866]	4.06928
ENSOARG00000010472	-	-	1.76098
ENSOARG00000010473	EPB41L3	erythrocyte membrane protein band 4.1 like 3 [Source:HGNC Symbol;Acc:HGNC:3380]	1.79656
ENSOARG00000010509	FAM174B	family with sequence similarity 174 member B [Source:HGNC Symbol;Acc:HGNC:34339]	2.90959
ENSOARG00000010516	CDSN	corneodesmosin [Source:HGNC Symbol;Acc:HGNC:1802]	2.05696
ENSOARG00000010518	ST8SIA2	ST8 alpha-N-acetyl-neuraminide alpha-2,8-sialyltransferase 2 [Source:HGNC Symbol;Acc:HGNC:10870]	2.56488
ENSOARG00000010521	PDE4B	phosphodiesterase 4B [Source:HGNC Symbol;Acc:HGNC:8781]	1.1617
ENSOARG00000010602	CLDN6	claudin 6 [Source:HGNC Symbol;Acc:HGNC:2048]	3.96276
ENSOARG00000010629	POLE	DNA polymerase epsilon, catalytic subunit [Source:HGNC Symbol;Acc:HGNC:9177]	1.18542
ENSOARG00000010658	-	-	1.30489
ENSOARG00000010669	-	fibroblast growth factor 13 [Source:NCBI gene;Acc:101101956]	4.25009
ENSOARG00000010682	PACSIN1	protein kinase C and casein kinase substrate in neurons 1 [Source:HGNC Symbol;Acc:HGNC:8570]	2.69062
ENSOARG00000010691	S1PR1	sphingosine-1-phosphate receptor 1 [Source:HGNC Symbol;Acc:HGNC:3165]	1.04481
ENSOARG00000010698	KIAA1549	KIAA1549 [Source:HGNC Symbol;Acc:HGNC:22219]	1.06033
ENSOARG00000010703	ATP2C2	ATPase secretory pathway Ca2+ transporting 2 [Source:HGNC Symbol;Acc:HGNC:29103]	1.38149
ENSOARG00000010754	-	-	2.25315
ENSOARG00000010770	STARD13	StAR related lipid transfer domain containing 13 [Source:HGNC Symbol;Acc:HGNC:19164]	1.05031
ENSOARG00000010796	ROBO3	roundabout guidance receptor 3 [Source:HGNC Symbol;Acc:HGNC:13433]	1.65534
ENSOARG00000010828	-	-	2.25315
ENSOARG00000010841	DNAH11	dynein axonemal heavy chain 11 [Source:HGNC Symbol;Acc:HGNC:2942]	1.28731
ENSOARG00000010843	DTL	denticleless E3 ubiquitin protein ligase homolog [Source:HGNC Symbol;Acc:HGNC:30288]	1.00022
ENSOARG00000010845	CLDN3	claudin 3 [Source:HGNC Symbol;Acc:HGNC:2045]	2.43463
ENSOARG00000010882	SLC37A1	solute carrier family 37 member 1 [Source:HGNC Symbol;Acc:HGNC:11024]	2.46598
ENSOARG00000010933	RHBDL3	rhomboid like 3 [Source:HGNC Symbol;Acc:HGNC:16502]	1.2662
ENSOARG00000011014	RGS4	regulator of G protein signaling 4 [Source:NCBI gene;Acc:100381246]	1.1792
ENSOARG00000011024	-	CENPB DNA-binding domain containing 1 [Source:NCBI gene;Acc:101113004]	1.1941
ENSOARG00000011053	HAS2	hyaluronan synthase 2 [Source:HGNC Symbol;Acc:HGNC:4819]	1.53734
ENSOARG00000011066	KCNQ5	potassium voltage-gated channel subfamily Q member 5 [Source:HGNC Symbol;Acc:HGNC:6299]	2.09096
ENSOARG00000011081	-	CD24 molecule [Source:NCBI gene;Acc:101119731]	1.65855
ENSOARG00000011085	CCDC120	coiled-coil domain containing 120 [Source:HGNC Symbol;Acc:HGNC:28910]	1.33179
ENSOARG00000011114	VGLL1	vestigial like family member 1 [Source:HGNC Symbol;Acc:HGNC:20985]	4.0054
ENSOARG00000011118	-	coronin 2A [Source:NCBI gene;Acc:101102958]	1.52822
ENSOARG00000011152	FAM221A	family with sequence similarity 221 member A [Source:HGNC Symbol;Acc:HGNC:27977]	2.77155
ENSOARG00000011217	SLC37A2	solute carrier family 37 member 2 [Source:HGNC Symbol;Acc:HGNC:20644]	4.48551
ENSOARG00000011293	RGS11	regulator of G protein signaling 11 [Source:HGNC Symbol;Acc:HGNC:9993]	2.17881
ENSOARG00000011311	CLDN7	claudin 7 [Source:NCBI gene;Acc:100462658]	2.86459
ENSOARG00000011335	ESRRG	estrogen related receptor gamma [Source:HGNC Symbol;Acc:HGNC:3474]	1.19326
ENSOARG00000011352	MST1R	macrophage stimulating 1 receptor [Source:HGNC Symbol;Acc:HGNC:7381]	3.02256
ENSOARG00000011422	SCUBE3	signal peptide, CUB domain and EGF like domain containing 3 [Source:HGNC Symbol;Acc:HGNC:13655]	1.1602
ENSOARG00000011425	TMEM163	transmembrane protein 163 [Source:HGNC Symbol;Acc:HGNC:25380]	3.36463
ENSOARG00000011466	NEK2	NIMA related kinase 2 [Source:HGNC Symbol;Acc:HGNC:7745]	1.19511
ENSOARG00000011513	IRF8	interferon regulatory factor 8 [Source:HGNC Symbol;Acc:HGNC:5358]	1.43984
ENSOARG00000011530	HID1	HID1 domain containing [Source:HGNC Symbol;Acc:HGNC:15736]	1.39676
ENSOARG00000011536	NCKAP5	NCK associated protein 5 [Source:HGNC Symbol;Acc:HGNC:29847]	2.44709
ENSOARG00000011541	MELK	maternal embryonic leucine zipper kinase [Source:HGNC Symbol;Acc:HGNC:16870]	1.25788
ENSOARG00000011544	ARHGDIG	Rho GDP dissociation inhibitor gamma [Source:HGNC Symbol;Acc:HGNC:680]	2.12435
ENSOARG00000011560	KLRG2	killer cell lectin like receptor G2 [Source:HGNC Symbol;Acc:HGNC:24778]	3.05996
ENSOARG00000011562	YBX2	Y-box binding protein 2 [Source:HGNC Symbol;Acc:HGNC:17948]	1.31588
ENSOARG00000011573	COL9A1	collagen type IX alpha 1 chain [Source:HGNC Symbol;Acc:HGNC:2217]	inf
ENSOARG00000011577	PDIA2	protein disulfide isomerase family A member 2 [Source:HGNC Symbol;Acc:HGNC:14180]	2.732
ENSOARG00000011584	F2RL1	F2R like trypsin receptor 1 [Source:HGNC Symbol;Acc:HGNC:3538]	2.01579
ENSOARG00000011661	SORCS2	sortilin related VPS10 domain containing receptor 2 [Source:HGNC Symbol;Acc:HGNC:16698]	1.01304
ENSOARG00000011674	MATK	megakaryocyte-associated tyrosine kinase [Source:HGNC Symbol;Acc:HGNC:6906]	1.60714
ENSOARG00000011683	DTX4	deltex E3 ubiquitin ligase 4 [Source:HGNC Symbol;Acc:HGNC:29151]	4.02942
ENSOARG00000011708	SOLD1	secreted protein of Ly-6 domain 1 [Source:NCBI gene;Acc:100381247]	1.5562
ENSOARG00000011751	SLC6A12	solute carrier family 6 member 12 [Source:HGNC Symbol;Acc:HGNC:11045]	4.59679
ENSOARG00000011768	CYFIP2	cytoplasmic FMR1 interacting protein 2 [Source:HGNC Symbol;Acc:HGNC:13760]	2.05332
ENSOARG00000011815	-	C1q and TNF related 3 [Source:NCBI gene;Acc:101113100]	1.79566
ENSOARG00000011836	RAPGEF5	Rap guanine nucleotide exchange factor 5 [Source:HGNC Symbol;Acc:HGNC:16862]	2.56515
ENSOARG00000011842	LAT2	linker for activation of T cells family member 2 [Source:HGNC Symbol;Acc:HGNC:12749]	1.16525
ENSOARG00000011876	FADS6	fatty acid desaturase 6 [Source:HGNC Symbol;Acc:HGNC:30459]	1.75746
ENSOARG00000011881	SULT2B1	sulfotransferase family 2B member 1 [Source:HGNC Symbol;Acc:HGNC:11459]	1.55193
ENSOARG00000011909	FAM83E	family with sequence similarity 83 member E [Source:HGNC Symbol;Acc:HGNC:25972]	3.88921
ENSOARG00000011941	TJP3	tight junction protein 3 [Source:HGNC Symbol;Acc:HGNC:11829]	3.05632
ENSOARG00000011969	GPA33	glycoprotein A33 [Source:HGNC Symbol;Acc:HGNC:4445]	4.53705
ENSOARG00000011993	ADAMTS12	ADAM metallopeptidase with thrombospondin type 1 motif 12 [Source:HGNC Symbol;Acc:HGNC:14605]	4.31401
ENSOARG00000012000	-	-	1.25392
ENSOARG00000012018	SYBU	syntabulin [Source:HGNC Symbol;Acc:HGNC:26011]	1.5867
ENSOARG00000012022	-	-	2.61496
ENSOARG00000012023	GRB7	growth factor receptor bound protein 7 [Source:HGNC Symbol;Acc:HGNC:4567]	2.55978
ENSOARG00000012053	ACOX2	acyl-CoA oxidase 2 [Source:HGNC Symbol;Acc:HGNC:120]	1.25209
ENSOARG00000012063	-	-	1.10091
ENSOARG00000012078	REEP6	receptor accessory protein 6 [Source:HGNC Symbol;Acc:HGNC:30078]	1.42809
ENSOARG00000012097	MSI1	musashi RNA binding protein 1 [Source:HGNC Symbol;Acc:HGNC:7330]	1.30621
ENSOARG00000012261	GARNL3	GTPase activating Rap/RanGAP domain like 3 [Source:HGNC Symbol;Acc:HGNC:25425]	1.34692
ENSOARG00000012272	FKBP5	FK506 binding protein 5 [Source:HGNC Symbol;Acc:HGNC:3721]	1.49779
ENSOARG00000012284	NIPAL4	NIPA like domain containing 4 [Source:HGNC Symbol;Acc:HGNC:28018]	1.20413
ENSOARG00000012322	ATAD5	ATPase family, AAA domain containing 5 [Source:HGNC Symbol;Acc:HGNC:25752]	1.20133
ENSOARG00000012358	PDZD2	PDZ domain containing 2 [Source:HGNC Symbol;Acc:HGNC:18486]	1.80139
ENSOARG00000012361	BACH2	BTB domain and CNC homolog 2 [Source:HGNC Symbol;Acc:HGNC:14078]	1.68138
ENSOARG00000012362	TC2N	tandem C2 domains, nuclear [Source:HGNC Symbol;Acc:HGNC:19859]	1.78195
ENSOARG00000012408	PARP12	poly(ADP-ribose) polymerase family member 12 [Source:HGNC Symbol;Acc:HGNC:21919]	1.03473
ENSOARG00000012538	KDM7A	lysine demethylase 7A [Source:HGNC Symbol;Acc:HGNC:22224]	1.25259
ENSOARG00000012541	EXPH5	exophilin 5 [Source:HGNC Symbol;Acc:HGNC:30578]	1.07117
ENSOARG00000012636	MVB12B	multivesicular body subunit 12B [Source:HGNC Symbol;Acc:HGNC:23368]	1.18468
ENSOARG00000012690	-	putative protein TPRXL [Source:NCBI gene;Acc:101109268]	2.87726
ENSOARG00000012711	RBM47	RNA binding motif protein 47 [Source:HGNC Symbol;Acc:HGNC:30358]	2.31929
ENSOARG00000012720	IRF6	interferon regulatory factor 6 [Source:NCBI gene;Acc:443083]	1.592
ENSOARG00000012734	WNT5B	Wnt family member 5B [Source:HGNC Symbol;Acc:HGNC:16265]	1.34626
ENSOARG00000012739	TANC2	tetratricopeptide repeat, ankyrin repeat and coiled-coil containing 2 [Source:HGNC Symbol;Acc:HGNC:30212]	1.33553
ENSOARG00000012758	TLX2	T cell leukemia homeobox 2 [Source:HGNC Symbol;Acc:HGNC:5057]	1.17479
ENSOARG00000012775	DQX1	DEAQ-box RNA dependent ATPase 1 [Source:HGNC Symbol;Acc:HGNC:20410]	1.0937
ENSOARG00000012776	-	-	1.39818
ENSOARG00000012784	HTRA3	HtrA serine peptidase 3 [Source:HGNC Symbol;Acc:HGNC:30406]	1.48171
ENSOARG00000012804	TNK1	tyrosine kinase non receptor 1 [Source:HGNC Symbol;Acc:HGNC:11940]	1.43381
ENSOARG00000012862	IGFBP3	insulin like growth factor binding protein 3 [Source:NCBI gene;Acc:100286737]	1.36348
ENSOARG00000012875	BLM	Bloom syndrome RecQ like helicase [Source:HGNC Symbol;Acc:HGNC:1058]	1.15196
ENSOARG00000012888	EPB41L5	erythrocyte membrane protein band 4.1 like 5 [Source:HGNC Symbol;Acc:HGNC:19819]	1.33908
ENSOARG00000012893	-	-	1.47324
ENSOARG00000012912	MAML3	mastermind like transcriptional coactivator 3 [Source:HGNC Symbol;Acc:HGNC:16272]	1.01828
ENSOARG00000012925	KLF6	Kruppel like factor 6 [Source:HGNC Symbol;Acc:HGNC:2235]	1.00211
ENSOARG00000012946	IPMK	inositol polyphosphate multikinase [Source:HGNC Symbol;Acc:HGNC:20739]	1.0367
ENSOARG00000012997	GNA15	G protein subunit alpha 15 [Source:HGNC Symbol;Acc:HGNC:4383]	1.27299
ENSOARG00000013006	MAPK13	mitogen-activated protein kinase 13 [Source:NCBI gene;Acc:100194428]	1.96112
ENSOARG00000013029	SLC17A7	solute carrier family 17 member 7 [Source:HGNC Symbol;Acc:HGNC:16704]	1.47306
ENSOARG00000013047	RAB19	RAB19, member RAS oncogene family [Source:HGNC Symbol;Acc:HGNC:19982]	3.20437
ENSOARG00000013052	GLI2	GLI family zinc finger 2 [Source:HGNC Symbol;Acc:HGNC:4318]	1.49297
ENSOARG00000013067	-	-	2.19467
ENSOARG00000013124	TFCP2L1	transcription factor CP2 like 1 [Source:HGNC Symbol;Acc:HGNC:17925]	4.00076
ENSOARG00000013138	SOWAHA	sosondowah ankyrin repeat domain family member A [Source:HGNC Symbol;Acc:HGNC:27033]	3.39042
ENSOARG00000013143	LAMB3	laminin subunit beta 3 [Source:HGNC Symbol;Acc:HGNC:6490]	1.1069
ENSOARG00000013180	SHROOM1	shroom family member 1 [Source:HGNC Symbol;Acc:HGNC:24084]	2.46678
ENSOARG00000013208	DENND2A	DENN domain containing 2A [Source:HGNC Symbol;Acc:HGNC:22212]	1.5936
ENSOARG00000013245	DMRT2	doublesex and mab-3 related transcription factor 2 [Source:HGNC Symbol;Acc:HGNC:2935]	1.16894
ENSOARG00000013306	ALPK3	alpha kinase 3 [Source:HGNC Symbol;Acc:HGNC:17574]	1.69011
ENSOARG00000013347	CHGA	chromogranin A [Source:HGNC Symbol;Acc:HGNC:1929]	1.0538
ENSOARG00000013358	MORN3	MORN repeat containing 3 [Source:HGNC Symbol;Acc:HGNC:29807]	1.122
ENSOARG00000013390	GIPC2	GIPC PDZ domain containing family member 2 [Source:HGNC Symbol;Acc:HGNC:18177]	2.07523
ENSOARG00000013399	SLC1A1	solute carrier family 1 member 1 [Source:HGNC Symbol;Acc:HGNC:10939]	2.5234
ENSOARG00000013487	PLXNA2	plexin A2 [Source:HGNC Symbol;Acc:HGNC:9100]	1.28425
ENSOARG00000013496	MGAT4A	alpha-1,3-mannosyl-glycoprotein 4-beta-N-acetylglucosaminyltransferase A [Source:HGNC Symbol;Acc:HGNC:7047]	1.35583
ENSOARG00000013529	ADGRL4	adhesion G protein-coupled receptor L4 [Source:HGNC Symbol;Acc:HGNC:20822]	3.46895
ENSOARG00000013533	CHRNB1	cholinergic receptor nicotinic beta 1 subunit [Source:HGNC Symbol;Acc:HGNC:1961]	1.26811
ENSOARG00000013541	-	-	1.88825
ENSOARG00000013580	CNGA3	cyclic nucleotide gated channel alpha 3 [Source:NCBI gene;Acc:100233164]	2.58076
ENSOARG00000013589	-	-	1.88825
ENSOARG00000013596	COBL	cordon-bleu WH2 repeat protein [Source:HGNC Symbol;Acc:HGNC:22199]	2.18642
ENSOARG00000013606	ATP10B	ATPase phospholipid transporting 10B (putative) [Source:HGNC Symbol;Acc:HGNC:13543]	4.24825
ENSOARG00000013649	VOPP1	VOPP1, WBP1/VOPP1 family member [Source:HGNC Symbol;Acc:HGNC:34518]	1.6223
ENSOARG00000013753	EGFR	epidermal growth factor receptor [Source:HGNC Symbol;Acc:HGNC:3236]	1.23195
ENSOARG00000013801	MYH14	myosin heavy chain 14 [Source:HGNC Symbol;Acc:HGNC:23212]	2.36208
ENSOARG00000013860	RHOA	ras homolog family member A [Source:NCBI gene;Acc:100302078]	1.0127
ENSOARG00000013891	-	-	1.10913
ENSOARG00000013915	KIAA1147	KIAA1147 [Source:HGNC Symbol;Acc:HGNC:29472]	1.08027
ENSOARG00000013970	RAB11FIP4	RAB11 family interacting protein 4 [Source:HGNC Symbol;Acc:HGNC:30267]	3.87202
ENSOARG00000014017	GAS2L3	growth arrest specific 2 like 3 [Source:HGNC Symbol;Acc:HGNC:27475]	1.1432
ENSOARG00000014029	C1orf105	chromosome 1 open reading frame 105 [Source:HGNC Symbol;Acc:HGNC:29591]	1.27985
ENSOARG00000014086	MCOLN2	mucolipin 2 [Source:HGNC Symbol;Acc:HGNC:13357]	1.56034
ENSOARG00000014100	PROM2	prominin 2 [Source:HGNC Symbol;Acc:HGNC:20685]	4.20096
ENSOARG00000014113	-	-	inf
ENSOARG00000014116	PTGS1	prostaglandin-endoperoxide synthase 1 [Source:NCBI gene;Acc:443551]	1.94987
ENSOARG00000014126	HMMR	hyaluronan mediated motility receptor [Source:HGNC Symbol;Acc:HGNC:5012]	1.10958
ENSOARG00000014138	-	-	1.60206
ENSOARG00000014188	ENPP1	ectonucleotide pyrophosphatase/phosphodiesterase 1 [Source:HGNC Symbol;Acc:HGNC:3356]	1.41607
ENSOARG00000014194	-	-	1.84905
ENSOARG00000014252	ACER2	alkaline ceramidase 2 [Source:HGNC Symbol;Acc:HGNC:23675]	1.07983
ENSOARG00000014305	BUB1	BUB1 mitotic checkpoint serine/threonine kinase [Source:HGNC Symbol;Acc:HGNC:1148]	1.04833
ENSOARG00000014309	SUSD4	sushi domain containing 4 [Source:HGNC Symbol;Acc:HGNC:25470]	1.39226
ENSOARG00000014351	ATP9A	ATPase phospholipid transporting 9A (putative) [Source:HGNC Symbol;Acc:HGNC:13540]	1.1775
ENSOARG00000014352	ADRB2	adrenoceptor beta 2 [Source:NCBI gene;Acc:100170320]	1.83873
ENSOARG00000014363	RASSF6	Ras association domain family member 6 [Source:HGNC Symbol;Acc:HGNC:20796]	1.18332
ENSOARG00000014417	-	proline and serine rich 2 [Source:NCBI gene;Acc:101116497]	1.42342
ENSOARG00000014447	KCNJ15	potassium voltage-gated channel subfamily J member 15 [Source:HGNC Symbol;Acc:HGNC:6261]	1.0505
ENSOARG00000014458	FBLN7	fibulin 7 [Source:HGNC Symbol;Acc:HGNC:26740]	1.05157
ENSOARG00000014541	ATP8A1	ATPase phospholipid transporting 8A1 [Source:HGNC Symbol;Acc:HGNC:13531]	2.00665
ENSOARG00000014544	-	-	1.14562
ENSOARG00000014562	-	-	1.23757
ENSOARG00000014602	C5orf49	chromosome 5 open reading frame 49 [Source:HGNC Symbol;Acc:HGNC:27028]	1.27063
ENSOARG00000014623	TCF21	transcription factor 21 [Source:HGNC Symbol;Acc:HGNC:11632]	1.89225
ENSOARG00000014652	TNS4	tensin 4 [Source:HGNC Symbol;Acc:HGNC:24352]	3.10764
ENSOARG00000014685	SLC2A12	solute carrier family 2 member 12 [Source:HGNC Symbol;Acc:HGNC:18067]	1.06148
ENSOARG00000014694	RTN4RL1	reticulon 4 receptor like 1 [Source:HGNC Symbol;Acc:HGNC:21329]	2.07638
ENSOARG00000014702	ADCY2	adenylate cyclase 2 [Source:HGNC Symbol;Acc:HGNC:233]	1.07682
ENSOARG00000014778	LYN	LYN proto-oncogene, Src family tyrosine kinase [Source:NCBI gene;Acc:100302103]	2.71897
ENSOARG00000014789	MBOAT2	membrane bound O-acyltransferase domain containing 2 [Source:HGNC Symbol;Acc:HGNC:25193]	1.5025
ENSOARG00000014848	ST14	suppression of tumorigenicity 14 [Source:HGNC Symbol;Acc:HGNC:11344]	3.30168
ENSOARG00000014894	ASAP2	ArfGAP with SH3 domain, ankyrin repeat and PH domain 2 [Source:HGNC Symbol;Acc:HGNC:2721]	1.9368
ENSOARG00000014923	B3GALNT1	beta-1,3-N-acetylgalactosaminyltransferase 1 (globoside blood group) [Source:HGNC Symbol;Acc:HGNC:918]	1.56561
ENSOARG00000014941	E2F7	E2F transcription factor 7 [Source:HGNC Symbol;Acc:HGNC:23820]	1.14245
ENSOARG00000014944	PICK1	protein interacting with PRKCA 1 [Source:HGNC Symbol;Acc:HGNC:9394]	1.02972
ENSOARG00000014953	EREG	epiregulin [Source:HGNC Symbol;Acc:HGNC:3443]	1.44514
ENSOARG00000015016	CMTM8	CKLF like MARVEL transmembrane domain containing 8 [Source:HGNC Symbol;Acc:HGNC:19179]	2.38925
ENSOARG00000015025	CBL	Cbl proto-oncogene [Source:HGNC Symbol;Acc:HGNC:1541]	1.16142
ENSOARG00000015052	AREG	amphiregulin [Source:HGNC Symbol;Acc:HGNC:651]	2.91422
ENSOARG00000015055	KIF13B	kinesin family member 13B [Source:HGNC Symbol;Acc:HGNC:14405]	1.10101
ENSOARG00000015111	PGAP1	post-GPI attachment to proteins 1 [Source:HGNC Symbol;Acc:HGNC:25712]	1.05499
ENSOARG00000015132	ADAMTS15	ADAM metallopeptidase with thrombospondin type 1 motif 15 [Source:HGNC Symbol;Acc:HGNC:16305]	1.35671
ENSOARG00000015152	TUB	tubby bipartite transcription factor [Source:HGNC Symbol;Acc:HGNC:12406]	1.27406
ENSOARG00000015268	C11orf52	chromosome 11 open reading frame 52 [Source:HGNC Symbol;Acc:HGNC:30531]	3.18092
ENSOARG00000015282	KCTD14	potassium channel tetramerization domain containing 14 [Source:HGNC Symbol;Acc:HGNC:23295]	2.64486
ENSOARG00000015313	SPOCK1	SPARC (osteonectin), cwcv and kazal like domains proteoglycan 1 [Source:HGNC Symbol;Acc:HGNC:11251]	2.6855
ENSOARG00000015316	OXR1	oxidation resistance 1 [Source:HGNC Symbol;Acc:HGNC:15822]	1.01457
ENSOARG00000015318	P2RY14	purinergic receptor P2Y14 [Source:HGNC Symbol;Acc:HGNC:16442]	1.99266
ENSOARG00000015333	-	-	1.3884
ENSOARG00000015392	SHCBP1	SHC binding and spindle associated 1 [Source:HGNC Symbol;Acc:HGNC:29547]	1.18226
ENSOARG00000015400	WNT5A	Wnt family member 5A [Source:HGNC Symbol;Acc:HGNC:12784]	1.21398
ENSOARG00000015442	-	membrane palmitoylated protein 7 [Source:NCBI gene;Acc:101120006]	2.15883
ENSOARG00000015496	MYOCD	myocardin [Source:HGNC Symbol;Acc:HGNC:16067]	2.61411
ENSOARG00000015497	CDKL2	cyclin dependent kinase like 2 [Source:HGNC Symbol;Acc:HGNC:1782]	1.83959
ENSOARG00000015499	GABRA2	gamma-aminobutyric acid type A receptor alpha2 subunit [Source:HGNC Symbol;Acc:HGNC:4076]	1.09324
ENSOARG00000015543	ARHGAP44	Rho GTPase activating protein 44 [Source:HGNC Symbol;Acc:HGNC:29096]	1.56242
ENSOARG00000015588	ATP6V1C2	ATPase H+ transporting V1 subunit C2 [Source:HGNC Symbol;Acc:HGNC:18264]	5.36576
ENSOARG00000015592	KITLG	KIT ligand [Source:HGNC Symbol;Acc:HGNC:6343]	1.09224
ENSOARG00000015604	SATB1	SATB homeobox 1 [Source:HGNC Symbol;Acc:HGNC:10541]	1.69617
ENSOARG00000015628	DUSP6	dual specificity phosphatase 6 [Source:HGNC Symbol;Acc:HGNC:3072]	1.21061
ENSOARG00000015648	POC1B	POC1 centriolar protein B [Source:HGNC Symbol;Acc:HGNC:30836]	1.35795
ENSOARG00000015665	MAD2L1	mitotic arrest deficient 2 like 1 [Source:HGNC Symbol;Acc:HGNC:6763]	1.33594
ENSOARG00000015673	MFRP	membrane frizzled-related protein [Source:HGNC Symbol;Acc:HGNC:18121]	1.7962
ENSOARG00000015708	CHODL	chondrolectin [Source:HGNC Symbol;Acc:HGNC:17807]	1.58946
ENSOARG00000015799	-	phosphatidylinositol transfer protein cytoplasmic 1 [Source:NCBI gene;Acc:101103493]	1.05551
ENSOARG00000015817	CACNG4	calcium voltage-gated channel auxiliary subunit gamma 4 [Source:HGNC Symbol;Acc:HGNC:1408]	2.04255
ENSOARG00000015826	MASTL	microtubule associated serine/threonine kinase like [Source:HGNC Symbol;Acc:HGNC:19042]	1.22358
ENSOARG00000015829	PTPN18	protein tyrosine phosphatase, non-receptor type 18 [Source:HGNC Symbol;Acc:HGNC:9649]	1.32047
ENSOARG00000015833	TP73	tumor protein p73 [Source:HGNC Symbol;Acc:HGNC:12003]	2.26262
ENSOARG00000015844	-	CXADR, Ig-like cell adhesion molecule [Source:NCBI gene;Acc:101116618]	1.82755
ENSOARG00000015934	PCGF5	polycomb group ring finger 5 [Source:HGNC Symbol;Acc:HGNC:28264]	1.12307
ENSOARG00000015942	USP2	ubiquitin specific peptidase 2 [Source:HGNC Symbol;Acc:HGNC:12618]	1.88122
ENSOARG00000015979	RIMS2	regulating synaptic membrane exocytosis 2 [Source:HGNC Symbol;Acc:HGNC:17283]	1.11319
ENSOARG00000016067	MKX	mohawk homeobox [Source:HGNC Symbol;Acc:HGNC:23729]	1.43258
ENSOARG00000016113	-	-	2.00013
ENSOARG00000016115	SYT9	synaptotagmin 9 [Source:HGNC Symbol;Acc:HGNC:19265]	2.80868
ENSOARG00000016116	KIF14	kinesin family member 14 [Source:HGNC Symbol;Acc:HGNC:19181]	1.0326
ENSOARG00000016120	-	-	2.30839
ENSOARG00000016153	CPE	carboxypeptidase E [Source:HGNC Symbol;Acc:HGNC:2303]	2.13339
ENSOARG00000016166	CDC25C	cell division cycle 25C [Source:HGNC Symbol;Acc:HGNC:1727]	1.10351
ENSOARG00000016186	-	galectin-9 [Source:NCBI gene;Acc:101102156]	1.1086
ENSOARG00000016215	CORIN	corin, serine peptidase [Source:HGNC Symbol;Acc:HGNC:19012]	1.13408
ENSOARG00000016359	-	-	1.32467
ENSOARG00000016361	PHEX	phosphate regulating endopeptidase homolog X-linked [Source:HGNC Symbol;Acc:HGNC:8918]	1.25614
ENSOARG00000016373	-	protein SET [Source:NCBI gene;Acc:101119456]	1.46568
ENSOARG00000016409	-	-	1.46264
ENSOARG00000016412	PDGFB	platelet derived growth factor subunit B [Source:NCBI gene;Acc:443545]	1.34747
ENSOARG00000016590	TRIM29	tripartite motif containing 29 [Source:HGNC Symbol;Acc:HGNC:17274]	1.43707
ENSOARG00000016618	RAP1GAP2	RAP1 GTPase activating protein 2 [Source:HGNC Symbol;Acc:HGNC:29176]	2.56142
ENSOARG00000016631	HRH2	histamine receptor H2 [Source:HGNC Symbol;Acc:HGNC:5183]	2.07749
ENSOARG00000016641	-	-	2.09408
ENSOARG00000016657	PCSK6	proprotein convertase subtilisin/kexin type 6 [Source:HGNC Symbol;Acc:HGNC:8569]	1.13366
ENSOARG00000016662	TNFAIP8	TNF alpha induced protein 8 [Source:HGNC Symbol;Acc:HGNC:17260]	1.13478
ENSOARG00000016667	AP1M2	adaptor related protein complex 1 subunit mu 2 [Source:HGNC Symbol;Acc:HGNC:558]	3.05825
ENSOARG00000016674	-	placenta-expressed transcript 1 protein [Source:NCBI gene;Acc:101112509]	3.37859
ENSOARG00000016701	-	-	1.84332
ENSOARG00000016702	2001-01-01	'GEN1, Holliday junction 5'' flap endonuclease [Source:HGNC Symbol;Acc:HGNC:26881]'	1.06399
ENSOARG00000016706	MEGF6	multiple EGF like domains 6 [Source:HGNC Symbol;Acc:HGNC:3232]	1.50085
ENSOARG00000016768	SCNN1B	sodium channel epithelial 1 beta subunit [Source:HGNC Symbol;Acc:HGNC:10600]	4.0357
ENSOARG00000016773	-	keratin 18 [Source:NCBI gene;Acc:101108117]	2.10817
ENSOARG00000016786	KRT8	keratin 8 [Source:HGNC Symbol;Acc:HGNC:6446]	1.14839
ENSOARG00000016789	NIPAL1	NIPA like domain containing 1 [Source:HGNC Symbol;Acc:HGNC:27194]	2.45284
ENSOARG00000016816	SLC49A3	solute carrier family 49 member 3 [Source:HGNC Symbol;Acc:HGNC:26177]	1.40721
ENSOARG00000016819	POU2F3	POU class 2 homeobox 3 [Source:HGNC Symbol;Acc:HGNC:19864]	1.0787
ENSOARG00000016840	PRRG4	proline rich and Gla domain 4 [Source:HGNC Symbol;Acc:HGNC:30799]	3.05039
ENSOARG00000016855	SLC23A2	solute carrier family 23 member 2 [Source:HGNC Symbol;Acc:HGNC:10973]	1.06163
ENSOARG00000016870	-	-	2.02333
ENSOARG00000016899	TMEM132C	transmembrane protein 132C [Source:HGNC Symbol;Acc:HGNC:25436]	1.70716
ENSOARG00000016914	KRT73	keratin 73 [Source:HGNC Symbol;Acc:HGNC:28928]	1.14471
ENSOARG00000016952	ENDOD1	endonuclease domain containing 1 [Source:HGNC Symbol;Acc:HGNC:29129]	1.18152
ENSOARG00000016961	ANKRD50	ankyrin repeat domain 50 [Source:HGNC Symbol;Acc:HGNC:29223]	1.46665
ENSOARG00000016992	KRT15	keratin 15 [Source:HGNC Symbol;Acc:HGNC:6421]	1.84264
ENSOARG00000017009	CENPV	centromere protein V [Source:HGNC Symbol;Acc:HGNC:29920]	1.01714
ENSOARG00000017057	ARHGEF16	Rho guanine nucleotide exchange factor 16 [Source:HGNC Symbol;Acc:HGNC:15515]	2.41096
ENSOARG00000017062	-	-	1.19798
ENSOARG00000017065	SLC23A1	solute carrier family 23 member 1 [Source:HGNC Symbol;Acc:HGNC:10974]	1.17091
ENSOARG00000017161	BMPR1B	bone morphogenetic protein receptor type 1B [Source:NCBI gene;Acc:443454]	1.201
ENSOARG00000017169	SYNGR3	synaptogyrin 3 [Source:HGNC Symbol;Acc:HGNC:11501]	1.44158
ENSOARG00000017179	FAM83F	family with sequence similarity 83 member F [Source:HGNC Symbol;Acc:HGNC:25148]	1.75724
ENSOARG00000017181	CCDC158	coiled-coil domain containing 158 [Source:HGNC Symbol;Acc:HGNC:26374]	1.77136
ENSOARG00000017187	KRT7	keratin 7 [Source:HGNC Symbol;Acc:HGNC:6445]	1.12772
ENSOARG00000017197	KRT80	keratin 80 [Source:HGNC Symbol;Acc:HGNC:27056]	1.09462
ENSOARG00000017217	GPR183	G protein-coupled receptor 183 [Source:HGNC Symbol;Acc:HGNC:3128]	1.7934
ENSOARG00000017229	KRT16	keratin 16 [Source:HGNC Symbol;Acc:HGNC:6423]	1.36215
ENSOARG00000017289	ANKLE1	ankyrin repeat and LEM domain containing 1 [Source:HGNC Symbol;Acc:HGNC:26812]	1.18064
ENSOARG00000017349	-	-	1.02421
ENSOARG00000017352	-	-	1.02421
ENSOARG00000017421	SOWAHB	sosondowah ankyrin repeat domain family member B [Source:HGNC Symbol;Acc:HGNC:32958]	4.37687
ENSOARG00000017490	THBS4	thrombospondin 4 [Source:HGNC Symbol;Acc:HGNC:11788]	1.28392
ENSOARG00000017521	HBEGF	heparin binding EGF like growth factor [Source:HGNC Symbol;Acc:HGNC:3059]	1.10366
ENSOARG00000017560	FLRT2	fibronectin leucine rich transmembrane protein 2 [Source:HGNC Symbol;Acc:HGNC:3761]	1.42732
ENSOARG00000017599	PCSK1	proprotein convertase subtilisin/kexin type 1 [Source:HGNC Symbol;Acc:HGNC:8743]	1.2825
ENSOARG00000017696	TMEM139	transmembrane protein 139 [Source:HGNC Symbol;Acc:HGNC:22058]	1.82063
ENSOARG00000017700	FRRS1	ferric chelate reductase 1 [Source:HGNC Symbol;Acc:HGNC:27622]	1.76827
ENSOARG00000017707	BRI3BP	BRI3 binding protein [Source:HGNC Symbol;Acc:HGNC:14251]	1.08819
ENSOARG00000017789	-	-	1.38223
ENSOARG00000017805	CHRM3	cholinergic receptor muscarinic 3 [Source:HGNC Symbol;Acc:HGNC:1952]	1.99487
ENSOARG00000017936	-	-	1.38033
ENSOARG00000017964	IRX3	iroquois homeobox 3 [Source:HGNC Symbol;Acc:HGNC:14360]	1.36176
ENSOARG00000017973	AZGP1	alpha-2-glycoprotein 1, zinc-binding [Source:HGNC Symbol;Acc:HGNC:910]	1.37269
ENSOARG00000018009	-	nuclear transport factor 2 like export factor 2 [Source:NCBI gene;Acc:105605624]	1.34373
ENSOARG00000018025	-	-	1.00618
ENSOARG00000018027	IRX6	iroquois homeobox 6 [Source:HGNC Symbol;Acc:HGNC:14675]	1.59583
ENSOARG00000018070	TSPAN12	tetraspanin 12 [Source:HGNC Symbol;Acc:HGNC:21641]	1.5562
ENSOARG00000018133	CFTR	cystic fibrosis transmembrane conductance regulator [Source:NCBI gene;Acc:443347]	2.22335
ENSOARG00000018190	CDC14A	cell division cycle 14A [Source:HGNC Symbol;Acc:HGNC:1718]	1.06266
ENSOARG00000018193	SLC25A10	solute carrier family 25 member 10 [Source:NCBI gene;Acc:100147800]	1.07997
ENSOARG00000018226	RAPH1	Ras association (RalGDS/AF-6) and pleckstrin homology domains 1 [Source:HGNC Symbol;Acc:HGNC:14436]	1.21114
ENSOARG00000018244	OVOL2	ovo like zinc finger 2 [Source:HGNC Symbol;Acc:HGNC:15804]	1.44628
ENSOARG00000018260	ST8SIA4	ST8 alpha-N-acetyl-neuraminide alpha-2,8-sialyltransferase 4 [Source:HGNC Symbol;Acc:HGNC:10871]	1.60571
ENSOARG00000018264	MAB21L4	mab-21 like 4 [Source:HGNC Symbol;Acc:HGNC:26216]	1.65478
ENSOARG00000018278	-	ATP binding cassette subfamily A member 3 [Source:NCBI gene;Acc:101115931]	1.68202
ENSOARG00000018280	SLCO4C1	solute carrier organic anion transporter family member 4C1 [Source:HGNC Symbol;Acc:HGNC:23612]	5.28207
ENSOARG00000018325	GRHL2	grainyhead like transcription factor 2 [Source:HGNC Symbol;Acc:HGNC:2799]	2.66248
ENSOARG00000018338	RGL3	ral guanine nucleotide dissociation stimulator like 3 [Source:HGNC Symbol;Acc:HGNC:30282]	1.71887
ENSOARG00000018341	-	metallothionein-1A [Source:NCBI gene;Acc:101117184]	1.35802
ENSOARG00000018349	ATP7A	ATPase copper transporting alpha [Source:HGNC Symbol;Acc:HGNC:869]	1.11098
ENSOARG00000018429	ARHGEF5	Rho guanine nucleotide exchange factor 5 [Source:HGNC Symbol;Acc:HGNC:13209]	1.06863
ENSOARG00000018480	FAM83G	family with sequence similarity 83 member G [Source:HGNC Symbol;Acc:HGNC:32554]	1.69424
ENSOARG00000018528	TGM2	transglutaminase 2 [Source:HGNC Symbol;Acc:HGNC:11778]	1.81602
ENSOARG00000018566	CAT	catalase [Source:HGNC Symbol;Acc:HGNC:1516]	1.142
ENSOARG00000018590	MID2	midline 2 [Source:HGNC Symbol;Acc:HGNC:7096]	1.53218
ENSOARG00000018640	RASL11B	RAS like family 11 member B [Source:HGNC Symbol;Acc:HGNC:23804]	1.5704
ENSOARG00000018677	EHF	ETS homologous factor [Source:HGNC Symbol;Acc:HGNC:3246]	2.59762
ENSOARG00000018703	-	apolipoprotein L3-like [Source:NCBI gene;Acc:101121414]	1.05161
ENSOARG00000018737	ALCAM	activated leukocyte cell adhesion molecule [Source:HGNC Symbol;Acc:HGNC:400]	1.08772
ENSOARG00000018761	EFNA5	ephrin A5 [Source:HGNC Symbol;Acc:HGNC:3225]	1.07794
ENSOARG00000018784	-	-	1.23151
ENSOARG00000018796	THSD4	thrombospondin type 1 domain containing 4 [Source:HGNC Symbol;Acc:HGNC:25835]	1.23151
ENSOARG00000018800	SEPT3	septin 3 [Source:HGNC Symbol;Acc:HGNC:10750]	2.63739
ENSOARG00000018865	KIAA1671	KIAA1671 [Source:HGNC Symbol;Acc:HGNC:29345]	1.39297
ENSOARG00000018896	FZD5	frizzled class receptor 5 [Source:HGNC Symbol;Acc:HGNC:4043]	1.21336
ENSOARG00000018919	-	-	3.20733
ENSOARG00000018927	XK	X-linked Kx blood group [Source:HGNC Symbol;Acc:HGNC:12811]	1.03814
ENSOARG00000018938	FAM110A	family with sequence similarity 110 member A [Source:HGNC Symbol;Acc:HGNC:16188]	1.34508
ENSOARG00000018943	CYBB	cytochrome b-245 beta chain [Source:HGNC Symbol;Acc:HGNC:2578]	1.42668
ENSOARG00000018961	PLLP	plasmolipin [Source:HGNC Symbol;Acc:HGNC:18553]	1.59046
ENSOARG00000018982	SLC52A3	solute carrier family 52 member 3 [Source:HGNC Symbol;Acc:HGNC:16187]	1.87523
ENSOARG00000019067	WNT2	Wnt family member 2 [Source:NCBI gene;Acc:100126577]	1.88598
ENSOARG00000019073	PRKG2	protein kinase cGMP-dependent 2 [Source:HGNC Symbol;Acc:HGNC:9416]	2.35828
ENSOARG00000019093	SPNS2	sphingolipid transporter 2 [Source:HGNC Symbol;Acc:HGNC:26992]	1.66871
ENSOARG00000019101	MAP2	microtubule associated protein 2 [Source:HGNC Symbol;Acc:HGNC:6839]	1.70552
ENSOARG00000019121	ABHD1	abhydrolase domain containing 1 [Source:HGNC Symbol;Acc:HGNC:17553]	1.21898
ENSOARG00000019137	SLC26A5	solute carrier family 26 member 5 [Source:HGNC Symbol;Acc:HGNC:9359]	2.36928
ENSOARG00000019145	TST	thiosulfate sulfurtransferase [Source:HGNC Symbol;Acc:HGNC:12388]	1.2508
ENSOARG00000019189	HJURP	Holliday junction recognition protein [Source:HGNC Symbol;Acc:HGNC:25444]	1.43491
ENSOARG00000019192	PLCXD2	phosphatidylinositol specific phospholipase C X domain containing 2 [Source:HGNC Symbol;Acc:HGNC:26462]	1.10582
ENSOARG00000019246	PNPLA3	patatin like phospholipase domain containing 3 [Source:HGNC Symbol;Acc:HGNC:18590]	1.4623
ENSOARG00000019252	IKZF2	IKAROS family zinc finger 2 [Source:HGNC Symbol;Acc:HGNC:13177]	1.05406
ENSOARG00000019257	-	chromosome 1 open reading frame, human C3orf52 [Source:NCBI gene;Acc:101114237]	4.18233
ENSOARG00000019275	BARD1	BRCA1 associated RING domain 1 [Source:HGNC Symbol;Acc:HGNC:952]	1.20011
ENSOARG00000019304	-	-	1.4067
ENSOARG00000019317	KRTCAP3	keratinocyte associated protein 3 [Source:HGNC Symbol;Acc:HGNC:28943]	3.76522
ENSOARG00000019333	COL2A1	collagen type II alpha 1 chain [Source:HGNC Symbol;Acc:HGNC:2200]	4.21821
ENSOARG00000019356	FGD4	FYVE, RhoGEF and PH domain containing 4 [Source:HGNC Symbol;Acc:HGNC:19125]	1.29563
ENSOARG00000019372	VDR	vitamin D receptor [Source:HGNC Symbol;Acc:HGNC:12679]	1.66774
ENSOARG00000019413	FAM84A	family with sequence similarity 84 member A [Source:HGNC Symbol;Acc:HGNC:20743]	1.36214
ENSOARG00000019424	SLC7A7	solute carrier family 7 member 7 [Source:HGNC Symbol;Acc:HGNC:11065]	2.91168
ENSOARG00000019468	USF3	upstream transcription factor family member 3 [Source:HGNC Symbol;Acc:HGNC:30494]	1.33031
ENSOARG00000019502	CELSR1	cadherin EGF LAG seven-pass G-type receptor 1 [Source:HGNC Symbol;Acc:HGNC:1850]	1.05356
ENSOARG00000019504	-	-	inf
ENSOARG00000019512	DENND2D	DENN domain containing 2D [Source:HGNC Symbol;Acc:HGNC:26192]	1.83284
ENSOARG00000019513	GRAMD1C	GRAM domain containing 1C [Source:HGNC Symbol;Acc:HGNC:25252]	1.12236
ENSOARG00000019551	ZDHHC23	zinc finger DHHC-type containing 23 [Source:HGNC Symbol;Acc:HGNC:28654]	2.22471
ENSOARG00000019568	2004-08-01	argonaute 4, RISC catalytic component [Source:HGNC Symbol;Acc:HGNC:18424]	1.11879
ENSOARG00000019673	UPK1B	uroplakin 1B [Source:HGNC Symbol;Acc:HGNC:12578]	1.13605
ENSOARG00000019681	CAPN14	calpain 14 [Source:HGNC Symbol;Acc:HGNC:16664]	2.97831
ENSOARG00000019685	SH3D21	SH3 domain containing 21 [Source:HGNC Symbol;Acc:HGNC:26236]	1.83833
ENSOARG00000019862	SPACA4	sperm acrosome associated 4 [Source:HGNC Symbol;Acc:HGNC:16441]	2.8956
ENSOARG00000019868	MANEAL	mannosidase endo-alpha like [Source:HGNC Symbol;Acc:HGNC:26452]	1.36212
ENSOARG00000019982	-	Rho GTPase activating protein 11A [Source:NCBI gene;Acc:101103069]	1.00847
ENSOARG00000020018	SHANK3	SH3 and multiple ankyrin repeat domains 3 [Source:HGNC Symbol;Acc:HGNC:14294]	1.46445
ENSOARG00000020044	RASGRP1	RAS guanyl releasing protein 1 [Source:HGNC Symbol;Acc:HGNC:9878]	2.06664
ENSOARG00000020088	HEYL	hes related family bHLH transcription factor with YRPW motif-like [Source:HGNC Symbol;Acc:HGNC:4882]	1.08057
ENSOARG00000020105	ILDR1	immunoglobulin like domain containing receptor 1 [Source:HGNC Symbol;Acc:HGNC:28741]	3.47916
ENSOARG00000020126	BUB1B	BUB1 mitotic checkpoint serine/threonine kinase B [Source:HGNC Symbol;Acc:HGNC:1149]	1.08353
ENSOARG00000020143	-	-	1.00095
ENSOARG00000020172	NPBWR1	neuropeptides B and W receptor 1 [Source:HGNC Symbol;Acc:HGNC:4522]	2.32453
ENSOARG00000020173	SEMA5B	semaphorin 5B [Source:HGNC Symbol;Acc:HGNC:10737]	1.94323
ENSOARG00000020193	CCDC9B	coiled-coil domain containing 9B [Source:HGNC Symbol;Acc:HGNC:33488]	1.08381
ENSOARG00000020247	KNL1	kinetochore scaffold 1 [Source:HGNC Symbol;Acc:HGNC:24054]	1.45
ENSOARG00000020250	C12orf60	chromosome 12 open reading frame 60 [Source:HGNC Symbol;Acc:HGNC:28726]	1.1357
ENSOARG00000020251	-	-	2.13116
ENSOARG00000020252	PTGFRN	prostaglandin F2 receptor inhibitor [Source:HGNC Symbol;Acc:HGNC:9601]	1.50552
ENSOARG00000020254	RAD51	RAD51 recombinase [Source:HGNC Symbol;Acc:HGNC:9817]	1.33267
ENSOARG00000020270	EPHA4	EPH receptor A4 [Source:HGNC Symbol;Acc:HGNC:3388]	1.58654
ENSOARG00000020288	-	protein phosphatase 1 regulatory inhibitor subunit 14D [Source:NCBI gene;Acc:101111024]	1.29776
ENSOARG00000020293	SPINT1	serine peptidase inhibitor, Kunitz type 1 [Source:HGNC Symbol;Acc:HGNC:11246]	2.6012
ENSOARG00000020313	SGPP2	sphingosine-1-phosphate phosphatase 2 [Source:HGNC Symbol;Acc:HGNC:19953]	3.00063
ENSOARG00000020373	MELTF	melanotransferrin [Source:HGNC Symbol;Acc:HGNC:7037]	1.26555
ENSOARG00000020378	HIVEP3	human immunodeficiency virus type I enhancer binding protein 3 [Source:HGNC Symbol;Acc:HGNC:13561]	1.13222
ENSOARG00000020469	CLDN16	claudin 16 [Source:HGNC Symbol;Acc:HGNC:2037]	2.07215
ENSOARG00000020472	CLDN1	claudin 1 [Source:NCBI gene;Acc:780473]	2.58793
ENSOARG00000020496	PLEKHA5	pleckstrin homology domain containing A5 [Source:HGNC Symbol;Acc:HGNC:30036]	1.22982
ENSOARG00000020503	COL4A4	collagen type IV alpha 4 chain [Source:HGNC Symbol;Acc:HGNC:2206]	2.4391
ENSOARG00000020506	ST6GAL1	ST6 beta-galactoside alpha-2,6-sialyltransferase 1 [Source:NCBI gene;Acc:100913159]	1.42334
ENSOARG00000020508	C1orf210	chromosome 1 open reading frame 210 [Source:HGNC Symbol;Acc:HGNC:28755]	1.34125
ENSOARG00000020525	COL4A3	collagen type IV alpha 3 chain [Source:HGNC Symbol;Acc:HGNC:2204]	3.43247
ENSOARG00000020562	LIPH	lipase H [Source:HGNC Symbol;Acc:HGNC:18483]	4.51032
ENSOARG00000020566	MAP3K13	mitogen-activated protein kinase kinase kinase 13 [Source:HGNC Symbol;Acc:HGNC:6852]	1.08997
ENSOARG00000020568	PDZK1	PDZ domain containing 1 [Source:HGNC Symbol;Acc:HGNC:8821]	3.07748
ENSOARG00000020569	EHHADH	enoyl-CoA hydratase and 3-hydroxyacyl CoA dehydrogenase [Source:HGNC Symbol;Acc:HGNC:3247]	1.31031
ENSOARG00000020580	CHRD	chordin [Source:HGNC Symbol;Acc:HGNC:1949]	2.74306
ENSOARG00000020581	THPO	thrombopoietin [Source:HGNC Symbol;Acc:HGNC:11795]	2.28548
ENSOARG00000020609	VWA5B2	von Willebrand factor A domain containing 5B2 [Source:HGNC Symbol;Acc:HGNC:25144]	1.50817
ENSOARG00000020655	B3GNT5	UDP-GlcNAc:betaGal beta-1,3-N-acetylglucosaminyltransferase 5 [Source:HGNC Symbol;Acc:HGNC:15684]	1.0061
ENSOARG00000020705	B3GNT7	UDP-GlcNAc:betaGal beta-1,3-N-acetylglucosaminyltransferase 7 [Source:HGNC Symbol;Acc:HGNC:18811]	2.78087
ENSOARG00000020722	NAALADL2	N-acetylated alpha-linked acidic dipeptidase like 2 [Source:HGNC Symbol;Acc:HGNC:23219]	2.23837
ENSOARG00000020808	EMP1	epithelial membrane protein 1 [Source:HGNC Symbol;Acc:HGNC:3333]	1.29925
ENSOARG00000020818	PSD4	pleckstrin and Sec7 domain containing 4 [Source:HGNC Symbol;Acc:HGNC:19096]	1.47165
ENSOARG00000020838	GPRC5A	G protein-coupled receptor class C group 5 member A [Source:HGNC Symbol;Acc:HGNC:9836]	1.17572
ENSOARG00000020908	RAB27A	RAB27A, member RAS oncogene family [Source:HGNC Symbol;Acc:HGNC:9766]	1.15532
ENSOARG00000020924	WDR72	WD repeat domain 72 [Source:HGNC Symbol;Acc:HGNC:26790]	5.4564
ENSOARG00000020934	-	zinc finger and BTB domain containing 8B [Source:NCBI gene;Acc:101113392]	1.63394
ENSOARG00000020945	FAM229A	family with sequence similarity 229 member A [Source:HGNC Symbol;Acc:HGNC:44652]	1.15002
ENSOARG00000020947	MYO5C	myosin VC [Source:HGNC Symbol;Acc:HGNC:7604]	2.48252
ENSOARG00000020968	LCK	LCK proto-oncogene, Src family tyrosine kinase [Source:NCBI gene;Acc:100216439]	1.20964
ENSOARG00000020985	-	natural killer cells antigen CD94-like [Source:NCBI gene;Acc:105613001]	inf
ENSOARG00000021010	SHC4	SHC adaptor protein 4 [Source:HGNC Symbol;Acc:HGNC:16743]	2.37279
ENSOARG00000021013	-	cingulin [Source:NCBI gene;Acc:101117550]	1.54326
ENSOARG00000021045	GATM	glycine amidinotransferase [Source:HGNC Symbol;Acc:HGNC:4175]	1.2973
ENSOARG00000021089	DLGAP5	DLG associated protein 5 [Source:HGNC Symbol;Acc:HGNC:16864]	1.1848
ENSOARG00000021147	SYNE2	spectrin repeat containing nuclear envelope protein 2 [Source:HGNC Symbol;Acc:HGNC:17084]	1.31637
ENSOARG00000021157	RAB15	RAB15, member RAS oncogene family [Source:HGNC Symbol;Acc:HGNC:20150]	1.61698
ENSOARG00000021197	MAP3K9	mitogen-activated protein kinase kinase kinase 9 [Source:HGNC Symbol;Acc:HGNC:6861]	1.59334
ENSOARG00000025184	CLDN4	claudin 4 [Source:NCBI gene;Acc:780477]	2.90412
