# Supplementary material for: Transcriptomic and computational analysis identified LPA metabolism, KLHL14 and KCNE3 as novel regulators of Epithelial-Mesenchymal Transition
Source: Sci Rep. 2020 Mar 6;10:4180. doi: 10.1038/s41598-020-61017-y (PMC7060278; doi:10.1038/s41598-020-61017-y)
Supplement: Supplementary file 4 — Dataset S3. [file 41598_2020_61017_MOESM4_ESM.xlsx]

## Sheet: mAEC_hub
		Transcriptomic and computational analysis identified LPA metabolism, KLHL14 and KCNE3 as novel regulators of Epithelial-Mesenchymal Transition
Di Lollo V.*, Canciello A.* (equally contributing authors), Orsini M., Bernabò N., Ancora M., Di Federico M., Curini V., Mattioli M., Russo V., Mauro A., Cammà C., Barboni B.
Gene ID	Gene Name	Gene Description	Fold Change (eAEC vs mAEC)
100170113	CYP1A1	cytochrome P450 1A1	NA
100294652	AKT1	RAC-alpha serine/threonine-protein kinase	NA
101104387	CHAC2	putative glutathione-specific gamma-glutamylcyclotransferase 2 isoform X1	NA
101104966	NFE2L2	nuclear factor erythroid 2-related factor 2 isoform X1	NA
101105380	EFNA4	ephrin-A4 isoform X1	NA
101105624	EFNA1	ephrin-A1 isoform X1	NA
101106291	-	glutathione S-transferase A1-like isoform X1	NA
101107592	RAC2	ras-related C3 botulinum toxin substrate 2 isoform X1	NA
101108705	-	glutathione S-transferase Mu 1-like isoform X1	NA
101108767	CACNA1S	voltage-dependent L-type calcium channel subunit alpha-1S isoform X1	NA
101110347	CACNG4	voltage-dependent calcium channel gamma-4 subunit isoform X1	NA
101110575	EPHA2	ephrin type-A receptor 2 isoform X1	NA
101111397	-	glutathione S-transferase theta-4 isoform X1	NA
101111546	PIK3R2	phosphatidylinositol 3-kinase regulatory subunit beta isoform X1	NA
101111713	-	alcohol dehydrogenase class 4 mu/sigma chain isoform X1	NA
101111922	-	aldehyde dehydrogenase family 3 member B1 isoform X1	NA
101112406	RAC3	ras-related C3 botulinum toxin substrate 3 isoform X1	NA
101112687	-	aldehyde dehydrogenase family 3 member B1 isoform X1	NA
101113872	GGT7	gamma-glutamyltransferase 7 isoform X1	NA
101114443	EFNA2	ephrin-A2 isoform X1	NA
101114872	CHAC1	glutathione-specific gamma-glutamylcyclotransferase 1	NA
101115083	-	glutathione S-transferase omega-1-like isoform X1	NA
101116223	-	mitogen-activated protein kinase 11 isoform X1	NA
101116306	CACNA2D4	voltage-dependent calcium channel subunit alpha-2/delta-4 isoform X1	NA
101116393	GNAI1	guanine nucleotide-binding protein G(i) subunit alpha-1 isoform X1	NA
101116675	CACNG7	voltage-dependent calcium channel gamma-7 subunit	NA
101118091	-	cytochrome P450 1A1-like	NA
101118556	RRAS2	ras-related protein R-Ras2 isoform X2	NA
101118870	CAMK2B	calcium/calmodulin-dependent protein kinase type II subunit beta isoform X1	NA
101119064	NGFR	tumor necrosis factor receptor superfamily member 16 isoform X1	NA
101119242	AKT2	RAC-beta serine/threonine-protein kinase isoform X1	NA
101120874	GSTP1	glutathione S-transferase P isoform X3	NA
105602094	CACNG8	voltage-dependent calcium channel gamma-8 subunit isoform X1	NA
105603000	GGT1	gamma-glutamyltranspeptidase 1 isoform X1	NA
105616470	CACNG5	voltage-dependent calcium channel gamma-5 subunit	NA
106990219	-	glutathione S-transferase Mu 1-like isoform X1	NA
106992010	-	cytochrome P450 1A1-like	NA
443447	MYC	myc proto-oncogene protein	NA
554324	FGFR3	fibroblast growth factor receptor 3 isoform X1	NA
ENSOARG00000000042	CYP2E1	cytochrome P450, family 2, subfamily E, polypeptide 1 [Source:NCBI gene;Acc:100568285]	0.226121
ENSOARG00000000078	KIT	KIT proto-oncogene receptor tyrosine kinase [Source:HGNC Symbol;Acc:HGNC:6342]	0.534063
ENSOARG00000000122	GGT6	gamma-glutamyltransferase 6 [Source:HGNC Symbol;Acc:HGNC:26891]	0.34597
ENSOARG00000000285	INSR	insulin receptor [Source:HGNC Symbol;Acc:HGNC:6091]	0.517197
ENSOARG00000000603	FLT4	fms related tyrosine kinase 4 [Source:HGNC Symbol;Acc:HGNC:3767]	inf
ENSOARG00000000738	-	alcohol dehydrogenase class-2 isozyme 2-like [Source:NCBI gene;Acc:101110134]	NA
ENSOARG00000000778	MET	MET proto-oncogene, receptor tyrosine kinase [Source:NCBI gene;Acc:443076]	0.417009
ENSOARG00000000955	CACNG6	calcium voltage-gated channel auxiliary subunit gamma 6 [Source:HGNC Symbol;Acc:HGNC:13625]	NA
ENSOARG00000001060	KDR	kinase insert domain receptor [Source:NCBI gene;Acc:443087]	2.3708
ENSOARG00000001468	MAPK8	mitogen-activated protein kinase 8 [Source:HGNC Symbol;Acc:HGNC:6881]	0.277452
ENSOARG00000001576	FGFR1	fibroblast growth factor receptor 1 [Source:HGNC Symbol;Acc:HGNC:3688]	-0.318097
ENSOARG00000001653	MAPK9	mitogen-activated protein kinase 9 [Source:HGNC Symbol;Acc:HGNC:6886]	0.133912
ENSOARG00000001730	-	alcohol dehydrogenase 6-like [Source:NCBI gene;Acc:101123194]	NA
ENSOARG00000001783	FOS	Fos proto-oncogene, AP-1 transcription factor subunit [Source:NCBI gene;Acc:443218]	1.14849
ENSOARG00000002021	RAC1	Rac family small GTPase 1 [Source:NCBI gene;Acc:100101233]	0.214946
ENSOARG00000002180	-	phosphoinositide-3-kinase regulatory subunit 3 [Source:NCBI gene;Acc:101123247]	-0.111012
ENSOARG00000003021	ACTB	actin beta [Source:NCBI gene;Acc:443052]	0
ENSOARG00000003346	CYP1A2	cytochrome P450 family 1 subfamily A member 2 [Source:HGNC Symbol;Acc:HGNC:2596]	-0.290916
ENSOARG00000003522	FGFR4	fibroblast growth factor receptor 4 [Source:HGNC Symbol;Acc:HGNC:3691]	inf
ENSOARG00000003579	-	ephrin A3 [Source:NCBI gene;Acc:101115414]	-0.823488
ENSOARG00000003718	MAPK3	mitogen-activated protein kinase 3 [Source:HGNC Symbol;Acc:HGNC:6877]	NA
ENSOARG00000003887	MAPK10	mitogen-activated protein kinase 10 [Source:HGNC Symbol;Acc:HGNC:6872]	-0.350001
ENSOARG00000005375	FGFR2	fibroblast growth factor receptor 2 [Source:HGNC Symbol;Acc:HGNC:3689]	-0.628694
ENSOARG00000005870	PIK3R1	phosphoinositide-3-kinase regulatory subunit 1 [Source:HGNC Symbol;Acc:HGNC:8979]	0.0388969
ENSOARG00000006076	AKT3	AKT serine/threonine kinase 3 [Source:HGNC Symbol;Acc:HGNC:393]	0.547755
ENSOARG00000006358	CSF1R	colony stimulating factor 1 receptor [Source:HGNC Symbol;Acc:HGNC:2433]	1.09268
ENSOARG00000006460	NTRK1	neurotrophic receptor tyrosine kinase 1 [Source:HGNC Symbol;Acc:HGNC:8031]	-0.246885
ENSOARG00000006476	PRKACA	protein kinase cAMP-activated catalytic subunit alpha [Source:NCBI gene;Acc:443094]	-0.167963
ENSOARG00000006538	PDGFRB	platelet derived growth factor receptor beta [Source:HGNC Symbol;Acc:HGNC:8804]	-0.598675
ENSOARG00000006951	CAMK2A	calcium/calmodulin dependent protein kinase II alpha [Source:HGNC Symbol;Acc:HGNC:1460]	-0.721959
ENSOARG00000007128	-	cytochrome P450 2A6 [Source:NCBI gene;Acc:100568289]	inf
ENSOARG00000007245	PIK3CB	phosphatidylinositol-4,5-bisphosphate 3-kinase catalytic subunit beta [Source:HGNC Symbol;Acc:HGNC:8976]	0.755422
ENSOARG00000007365	HRAS	HRas proto-oncogene, GTPase [Source:HGNC Symbol;Acc:HGNC:5173]	0.319508
ENSOARG00000007444	MRAS	muscle RAS oncogene homolog [Source:HGNC Symbol;Acc:HGNC:7227]	-0.0446541
ENSOARG00000007446	-	glutathione S-transferase omega-1-like [Source:NCBI gene;Acc:101116273]	-0.870617
ENSOARG00000007535	GSTO2	glutathione S-transferase omega 2 [Source:HGNC Symbol;Acc:HGNC:23064]	-0.303968
ENSOARG00000007664	PIK3CD	phosphatidylinositol-4,5-bisphosphate 3-kinase catalytic subunit delta [Source:HGNC Symbol;Acc:HGNC:8977]	1.12442
ENSOARG00000008334	VEGFA	vascular endothelial growth factor A [Source:NCBI gene;Acc:443103]	0.315872
ENSOARG00000008337	CAMK2G	calcium/calmodulin dependent protein kinase II gamma [Source:HGNC Symbol;Acc:HGNC:1463]	0.0444908
ENSOARG00000008437	-	calcium voltage-gated channel auxiliary subunit beta 4 [Source:NCBI gene;Acc:101117907]	-1.37617
ENSOARG00000008891	NTRK2	neurotrophic receptor tyrosine kinase 2 [Source:HGNC Symbol;Acc:HGNC:8032]	-0.775373
ENSOARG00000009090	CYP1B1	cytochrome P450 family 1 subfamily B member 1 [Source:HGNC Symbol;Acc:HGNC:2597]	-1.41388
ENSOARG00000009120	CACNA2D2	calcium voltage-gated channel auxiliary subunit alpha2delta 2 [Source:HGNC Symbol;Acc:HGNC:1400]	-1.60806
ENSOARG00000009599	ALDH1A3	aldehyde dehydrogenase 1 family member A3 [Source:HGNC Symbol;Acc:HGNC:409]	2.16495
ENSOARG00000009999	JUN	Jun proto-oncogene, AP-1 transcription factor subunit [Source:HGNC Symbol;Acc:HGNC:6204]	0.350324
ENSOARG00000010005	IGF1R	insulin like growth factor 1 receptor [Source:HGNC Symbol;Acc:HGNC:5465]	-0.895082
ENSOARG00000010164	GNAI2	G protein subunit alpha i2 [Source:NCBI gene;Acc:100302341]	-0.160668
ENSOARG00000010541	CACNB1	calcium voltage-gated channel auxiliary subunit beta 1 [Source:HGNC Symbol;Acc:HGNC:1401]	-0.24278
ENSOARG00000010594	CACNA1F	calcium voltage-gated channel subunit alpha1 F [Source:HGNC Symbol;Acc:HGNC:1393]	inf
ENSOARG00000010626	GRB2	growth factor receptor bound protein 2 [Source:HGNC Symbol;Acc:HGNC:4566]	0.152015
ENSOARG00000010860	GSS	glutathione synthetase [Source:HGNC Symbol;Acc:HGNC:4624]	0.304322
ENSOARG00000011493	MGST3	microsomal glutathione S-transferase 3 [Source:HGNC Symbol;Acc:HGNC:7064]	0.0927613
ENSOARG00000011865	ERBB2	erb-b2 receptor tyrosine kinase 2 [Source:HGNC Symbol;Acc:HGNC:3430]	0.442595
ENSOARG00000012180	FLT1	fms related tyrosine kinase 1 [Source:HGNC Symbol;Acc:HGNC:3763]	-0.170966
ENSOARG00000012379	FLT3	fms related tyrosine kinase 3 [Source:HGNC Symbol;Acc:HGNC:3765]	-0.245296
ENSOARG00000012393	GNAQ	G protein subunit alpha q [Source:HGNC Symbol;Acc:HGNC:4390]	0.253324
ENSOARG00000012718	NFKB1	nuclear factor kappa B subunit 1 [Source:HGNC Symbol;Acc:HGNC:7794]	0.00444262
ENSOARG00000012870	MAPK14	mitogen-activated protein kinase 14 [Source:NCBI gene;Acc:100217411]	0.217867
ENSOARG00000012882	CACNB2	calcium voltage-gated channel auxiliary subunit beta 2 [Source:HGNC Symbol;Acc:HGNC:1402]	-0.246403
ENSOARG00000012987	MGST2	microsomal glutathione S-transferase 2 [Source:HGNC Symbol;Acc:HGNC:7063]	-0.114499
ENSOARG00000013006	MAPK13	mitogen-activated protein kinase 13 [Source:NCBI gene;Acc:100194428]	1.96112
ENSOARG00000013076	GNA11	G protein subunit alpha 11 [Source:HGNC Symbol;Acc:HGNC:4379]	0.40674
ENSOARG00000013089	CACNA1C	calcium voltage-gated channel subunit alpha1 C [Source:HGNC Symbol;Acc:HGNC:1390]	-0.639816
ENSOARG00000013273	RRAS	RAS related [Source:HGNC Symbol;Acc:HGNC:10447]	-0.336904
ENSOARG00000013541	-	-	1.88825
ENSOARG00000013589	-	-	1.88825
ENSOARG00000013625	PRKG1	protein kinase cGMP-dependent 1 [Source:HGNC Symbol;Acc:HGNC:9414]	0.224705
ENSOARG00000013730	GGT5	gamma-glutamyltransferase 5 [Source:HGNC Symbol;Acc:HGNC:4260]	-0.550156
ENSOARG00000013753	EGFR	epidermal growth factor receptor [Source:HGNC Symbol;Acc:HGNC:3236]	1.23195
ENSOARG00000013816	PRKACB	protein kinase cAMP-activated catalytic subunit beta [Source:HGNC Symbol;Acc:HGNC:9381]	-0.221695
ENSOARG00000014586	TEK	TEK receptor tyrosine kinase [Source:HGNC Symbol;Acc:HGNC:11724]	0.643172
ENSOARG00000014759	-	microsomal glutathione-S-transferase 1-1 [Source:NCBI gene;Acc:443054]	-2.67969
ENSOARG00000014799	RASGRF1	Ras protein specific guanine nucleotide releasing factor 1 [Source:HGNC Symbol;Acc:HGNC:9875]	-1.33435
ENSOARG00000014902	-	glutathione S-transferase A1-like [Source:NCBI gene;Acc:101106720]	inf-
ENSOARG00000015023	-	glutathione S-transferase A4-like [Source:NCBI gene;Acc:101106976]	inf-
ENSOARG00000015066	RASGRF2	Ras protein specific guanine nucleotide releasing factor 2 [Source:HGNC Symbol;Acc:HGNC:9876]	-0.087306
ENSOARG00000015083	GSTA4	glutathione S-transferase alpha 4 [Source:HGNC Symbol;Acc:HGNC:4629]	0.287998
ENSOARG00000015390	-	alcohol dehydrogenase 1C (class I), gamma polypeptide [Source:NCBI gene;Acc:101111965]	NA
ENSOARG00000015529	MAPK1	mitogen-activated protein kinase 1 [Source:HGNC Symbol;Acc:HGNC:6871]	0.264199
ENSOARG00000015530	CACNA2D3	calcium voltage-gated channel auxiliary subunit alpha2delta 3 [Source:HGNC Symbol;Acc:HGNC:15460]	-0.982087
ENSOARG00000015738	ADH5	alcohol dehydrogenase 5 (class III), chi polypeptide [Source:HGNC Symbol;Acc:HGNC:253]	-0.175919
ENSOARG00000015836	CACNG1	calcium voltage-gated channel auxiliary subunit gamma 1 [Source:HGNC Symbol;Acc:HGNC:1405]	-2.27455
ENSOARG00000016200	CACNA1D	calcium voltage-gated channel subunit alpha1 D [Source:HGNC Symbol;Acc:HGNC:1391]	-0.364301
ENSOARG00000016292	CACNA2D1	calcium voltage-gated channel auxiliary subunit alpha2delta 1 [Source:HGNC Symbol;Acc:HGNC:1399]	0.525511
ENSOARG00000016607	ITGAV	integrin subunit alpha V [Source:NCBI gene;Acc:443143]	-0.0875491
ENSOARG00000017426	RELA	RELA proto-oncogene, NF-kB subunit [Source:HGNC Symbol;Acc:HGNC:9955]	0.00762458
ENSOARG00000017468	EPHX1	epoxide hydrolase 1 [Source:HGNC Symbol;Acc:HGNC:3401]	0.243582
ENSOARG00000017584	GSTA1	glutathione S-transferase alpha 1 [Source:NCBI gene;Acc:100141301]	inf-
ENSOARG00000017650	GSTK1	glutathione S-transferase kappa 1 [Source:HGNC Symbol;Acc:HGNC:16906]	-0.302413
ENSOARG00000017677	CACNG3	calcium voltage-gated channel auxiliary subunit gamma 3 [Source:HGNC Symbol;Acc:HGNC:1407]	NA
ENSOARG00000017685	HPGDS	hematopoietic prostaglandin D synthase [Source:HGNC Symbol;Acc:HGNC:17890]	inf
ENSOARG00000017886	ALDH3A1	aldehyde dehydrogenase 3 family member A1 [Source:HGNC Symbol;Acc:HGNC:405]	NA
ENSOARG00000018416	-	calcium/calmodulin dependent protein kinase II delta [Source:NCBI gene;Acc:101113850]	0.799026
ENSOARG00000018506	ACTG1	actin gamma 1 [Source:HGNC Symbol;Acc:HGNC:144]	0
ENSOARG00000018761	EFNA5	ephrin A5 [Source:HGNC Symbol;Acc:HGNC:3225]	1.07794
ENSOARG00000018967	CACNG2	calcium voltage-gated channel auxiliary subunit gamma 2 [Source:HGNC Symbol;Acc:HGNC:1406]	NA
ENSOARG00000019070	PDGFRA	platelet derived growth factor receptor alpha [Source:HGNC Symbol;Acc:HGNC:8803]	0.106814
ENSOARG00000019073	PRKG2	protein kinase cGMP-dependent 2 [Source:HGNC Symbol;Acc:HGNC:9416]	2.35828
ENSOARG00000019122	-	-	-0.680074
ENSOARG00000019143	CACNB3	calcium voltage-gated channel auxiliary subunit beta 3 [Source:HGNC Symbol;Acc:HGNC:1403]	0.846521
ENSOARG00000019244	GNAI3	G protein subunit alpha i3 [Source:HGNC Symbol;Acc:HGNC:4387]	0.364875
ENSOARG00000019281	-	glutathione S-transferase Mu 1 [Source:NCBI gene;Acc:101107401]	-1.42365
ENSOARG00000019285	-	glutathione S-transferase Mu 1-like [Source:NCBI gene;Acc:101107831]	-1.42365
ENSOARG00000019297	-	glutathione S-transferase Mu 1 [Source:NCBI gene;Acc:101108092]	-1.42365
ENSOARG00000019319	GSTM3	glutathione S-transferase mu 3 [Source:HGNC Symbol;Acc:HGNC:4635]	-2.0513
ENSOARG00000019799	MAPK12	mitogen-activated protein kinase 12 [Source:HGNC Symbol;Acc:HGNC:6874]	-0.393865
ENSOARG00000019999	KRAS	KRAS proto-oncogene, GTPase [Source:HGNC Symbol;Acc:HGNC:6407]	0.695118
ENSOARG00000020027	NRAS	NRAS proto-oncogene, GTPase [Source:HGNC Symbol;Acc:HGNC:7989]	NA
ENSOARG00000020582	MGST1	microsomal glutathione S-transferase 1 [Source:HGNC Symbol;Acc:HGNC:7061]	-0.490945
ENSOARG00000020711	PIK3CA	phosphatidylinositol-4,5-bisphosphate 3-kinase catalytic subunit alpha [Source:HGNC Symbol;Acc:HGNC:8975]	0.38985

## Sheet: eAEC_hub
		Transcriptomic and computational analysis identified LPA metabolism, KLHL14 and KCNE3 as novel regulators of Epithelial-Mesenchymal Transition
Di Lollo V.*, Canciello A.* (equally contributing authors), Orsini M., Bernabò N., Ancora M., Di Federico M., Curini V., Mattioli M., Russo V., Mauro A., Cammà C., Barboni B.
Gene ID	Gene Name	Gene Description	Fold Change (eAEC vs mAEC)
100126245	DGAT1	diacylglycerol O-acyltransferase 1	NA
100144763	CCND1	G1/S-specific cyclin-D1 isoform X1	NA
100294652	AKT1	RAC-alpha serine/threonine-protein kinase	NA
101102792	CDC42	cell division cycle 42	NA
101103369	IL6R	interleukin-6 receptor subunit alpha isoform X1	NA
101104966	NFE2L2	nuclear factor erythroid 2-related factor 2 isoform X1	NA
101105380	EFNA4	ephrin-A4 isoform X1	NA
101105624	EFNA1	ephrin-A1 isoform X1	NA
101106837	SDC1	syndecan-1 isoform X1	NA
101107088	IL2RB	interleukin-2 receptor subunit beta isoform X1	NA
101107387	NA	NA	NA
101107586	-	fizzy-related protein homolog isoform X1	NA
101107592	RAC2	ras-related C3 botulinum toxin substrate 2 isoform X1	NA
101108161	NA	NA	NA
101108299	ANAPC2	anaphase-promoting complex subunit 2 isoform X1	NA
101108677	SDC4	syndecan-4 isoform X1	NA
101109063	IL4R	interleukin-4 receptor subunit alpha isoform X1	NA
101110575	EPHA2	ephrin type-A receptor 2 isoform X1	NA
101111491	PXN	paxillin isoform X1	NA
101111546	PIK3R2	phosphatidylinositol 3-kinase regulatory subunit beta isoform X1	NA
101112406	RAC3	ras-related C3 botulinum toxin substrate 3 isoform X1	NA
101113548	SHC1	SHC-transforming protein 1 isoform X4	NA
101113991	IL3RA	interleukin-3 receptor subunit alpha isoform X1	NA
101114443	EFNA2	ephrin-A2 isoform X1	NA
101116223	-	mitogen-activated protein kinase 11 isoform X1	NA
101116385	MOGAT1	2-acylglycerol O-acyltransferase 1 isoform X1	NA
101116393	GNAI1	guanine nucleotide-binding protein G(i) subunit alpha-1 isoform X1	NA
101117229	-	2-acylglycerol O-acyltransferase 3-like	NA
101117537	CRKL	crk-like protein isoform X1	NA
101117693	BCAR1	breast cancer anti-estrogen resistance protein 1 isoform X1	NA
101118556	RRAS2	ras-related protein R-Ras2 isoform X2	NA
101118758	PLPP5	phosphatidate phosphatase PPAPDC1B isoform X1	NA
101119064	NGFR	tumor necrosis factor receptor superfamily member 16 isoform X1	NA
101119242	AKT2	RAC-beta serine/threonine-protein kinase isoform X1	NA
101119495	GNAO1	guanine nucleotide-binding protein G(o) subunit alpha isoform X1	NA
101119602	BCL2	apoptosis regulator Bcl-2 isoform X1	NA
105614809	-	interleukin-2 receptor subunit beta-like	NA
106990095	CDC42	cell division control protein 42 homolog isoform X1	NA
106990114	-	cyclin-dependent kinase 1-like	NA
106991180	-	guanine nucleotide-binding protein G(I)/G(S)/G(O) subunit gamma-7-like	NA
443126	IFNAR1	interferon alpha/beta receptor 1 precursor	NA
443227	EPOR	erythropoietin receptor isoform X1	NA
443447	MYC	myc proto-oncogene protein	NA
554324	FGFR3	fibroblast growth factor receptor 3 isoform X1	NA
ENSOARG00000000078	KIT	KIT proto-oncogene receptor tyrosine kinase [Source:HGNC Symbol;Acc:HGNC:6342]	0.534063
ENSOARG00000000285	INSR	insulin receptor [Source:HGNC Symbol;Acc:HGNC:6091]	0.517197
ENSOARG00000000422	-	-	1.02016
ENSOARG00000000498	ITGA9	integrin subunit alpha 9 [Source:HGNC Symbol;Acc:HGNC:6145]	1.24242
ENSOARG00000000603	FLT4	fms related tyrosine kinase 4 [Source:HGNC Symbol;Acc:HGNC:3767]	inf
ENSOARG00000000778	MET	MET proto-oncogene, receptor tyrosine kinase [Source:NCBI gene;Acc:443076]	0.417009
ENSOARG00000001039	RAP1B	RAP1B, member of RAS oncogene family [Source:HGNC Symbol;Acc:HGNC:9857]	0.0607166
ENSOARG00000001060	KDR	kinase insert domain receptor [Source:NCBI gene;Acc:443087]	2.3708
ENSOARG00000001187	ITGA6	integrin subunit alpha 6 [Source:HGNC Symbol;Acc:HGNC:6142]	0.33027
ENSOARG00000001468	MAPK8	mitogen-activated protein kinase 8 [Source:HGNC Symbol;Acc:HGNC:6881]	0.277452
ENSOARG00000001576	FGFR1	fibroblast growth factor receptor 1 [Source:HGNC Symbol;Acc:HGNC:3688]	-0.318097
ENSOARG00000001623	-	-	NA
ENSOARG00000001653	MAPK9	mitogen-activated protein kinase 9 [Source:HGNC Symbol;Acc:HGNC:6886]	0.133912
ENSOARG00000001700	PLCG1	phospholipase C gamma 1 [Source:HGNC Symbol;Acc:HGNC:9065]	0.158714
ENSOARG00000001783	FOS	Fos proto-oncogene, AP-1 transcription factor subunit [Source:NCBI gene;Acc:443218]	1.14849
ENSOARG00000001788	-	-	NA
ENSOARG00000002021	RAC1	Rac family small GTPase 1 [Source:NCBI gene;Acc:100101233]	0.214946
ENSOARG00000002180	-	phosphoinositide-3-kinase regulatory subunit 3 [Source:NCBI gene;Acc:101123247]	-0.111012
ENSOARG00000002204	LPIN3	lipin 3 [Source:HGNC Symbol;Acc:HGNC:14451]	-0.0542895
ENSOARG00000002885	CTNNB1	catenin beta 1 [Source:HGNC Symbol;Acc:HGNC:2514]	0.0393776
ENSOARG00000003021	ACTB	actin beta [Source:NCBI gene;Acc:443052]	0
ENSOARG00000003344	ESR1	estrogen receptor 1 [Source:HGNC Symbol;Acc:HGNC:3467]	-0.0432434
ENSOARG00000003418	PTK2	protein tyrosine kinase 2 [Source:HGNC Symbol;Acc:HGNC:9611]	0.06255
ENSOARG00000003464	-	cell division cycle 26 [Source:NCBI gene;Acc:101114750]	-0.167315
ENSOARG00000003522	FGFR4	fibroblast growth factor receptor 4 [Source:HGNC Symbol;Acc:HGNC:3691]	inf
ENSOARG00000003579	-	ephrin A3 [Source:NCBI gene;Acc:101115414]	-0.823488
ENSOARG00000003654	SMAD2	SMAD family member 2 [Source:HGNC Symbol;Acc:HGNC:6768]	0.321486
ENSOARG00000003718	MAPK3	mitogen-activated protein kinase 3 [Source:HGNC Symbol;Acc:HGNC:6877]	NA
ENSOARG00000003887	MAPK10	mitogen-activated protein kinase 10 [Source:HGNC Symbol;Acc:HGNC:6872]	-0.350001
ENSOARG00000004007	LIPG	lipase G, endothelial type [Source:HGNC Symbol;Acc:HGNC:6623]	1.80805
ENSOARG00000004284	PLPP4	phospholipid phosphatase 4 [Source:HGNC Symbol;Acc:HGNC:23531]	NA
ENSOARG00000004318	CDK1	cyclin dependent kinase 1 [Source:NCBI gene;Acc:100216432]	1.10746
ENSOARG00000004797	WWTR1	WW domain containing transcription regulator 1 [Source:HGNC Symbol;Acc:HGNC:24042]	0.0523527
ENSOARG00000005273	VEGFB	vascular endothelial growth factor B [Source:HGNC Symbol;Acc:HGNC:12681]	-0.403823
ENSOARG00000005375	FGFR2	fibroblast growth factor receptor 2 [Source:HGNC Symbol;Acc:HGNC:3689]	-0.628694
ENSOARG00000005412	ITGA3	integrin subunit alpha 3 [Source:HGNC Symbol;Acc:HGNC:6139]	1.03604
ENSOARG00000005444	CEL	carboxyl ester lipase [Source:HGNC Symbol;Acc:HGNC:1848]	inf-
ENSOARG00000005483	-	-	0.0950712
ENSOARG00000005510	-	-	-0.522179
ENSOARG00000005639	PLCB3	phospholipase C beta 3 [Source:HGNC Symbol;Acc:HGNC:9056]	0.183036
ENSOARG00000005791	ACTN4	actinin alpha 4 [Source:HGNC Symbol;Acc:HGNC:166]	-0.157614
ENSOARG00000005870	PIK3R1	phosphoinositide-3-kinase regulatory subunit 1 [Source:HGNC Symbol;Acc:HGNC:8979]	0.0388969
ENSOARG00000006076	AKT3	AKT serine/threonine kinase 3 [Source:HGNC Symbol;Acc:HGNC:393]	0.547755
ENSOARG00000006358	CSF1R	colony stimulating factor 1 receptor [Source:HGNC Symbol;Acc:HGNC:2433]	1.09268
ENSOARG00000006460	NTRK1	neurotrophic receptor tyrosine kinase 1 [Source:HGNC Symbol;Acc:HGNC:8031]	-0.246885
ENSOARG00000006476	PRKACA	protein kinase cAMP-activated catalytic subunit alpha [Source:NCBI gene;Acc:443094]	-0.167963
ENSOARG00000006538	PDGFRB	platelet derived growth factor receptor beta [Source:HGNC Symbol;Acc:HGNC:8804]	-0.598675
ENSOARG00000006660	YAP1	Yes associated protein 1 [Source:NCBI gene;Acc:100913160]	-0.190233
ENSOARG00000006813	VEGFC	vascular endothelial growth factor C [Source:HGNC Symbol;Acc:HGNC:12682]	-0.13245
ENSOARG00000006967	ITGB6	integrin subunit beta 6 [Source:NCBI gene;Acc:443209]	2.92732
ENSOARG00000007172	ANAPC4	anaphase promoting complex subunit 4 [Source:HGNC Symbol;Acc:HGNC:19990]	0.173022
ENSOARG00000007245	PIK3CB	phosphatidylinositol-4,5-bisphosphate 3-kinase catalytic subunit beta [Source:HGNC Symbol;Acc:HGNC:8976]	0.755422
ENSOARG00000007365	HRAS	HRas proto-oncogene, GTPase [Source:HGNC Symbol;Acc:HGNC:5173]	0.319508
ENSOARG00000007444	MRAS	muscle RAS oncogene homolog [Source:HGNC Symbol;Acc:HGNC:7227]	-0.0446541
ENSOARG00000007664	PIK3CD	phosphatidylinositol-4,5-bisphosphate 3-kinase catalytic subunit delta [Source:HGNC Symbol;Acc:HGNC:8977]	1.12442
ENSOARG00000007698	SHC3	SHC adaptor protein 3 [Source:HGNC Symbol;Acc:HGNC:18181]	0.0814076
ENSOARG00000007720	PLPP1	phospholipid phosphatase 1 [Source:HGNC Symbol;Acc:HGNC:9228]	-0.269081
ENSOARG00000007826	-	phospholipid phosphatase 3 [Source:NCBI gene;Acc:101102020]	-1.21508
ENSOARG00000008212	ITGA2	integrin subunit alpha 2 [Source:HGNC Symbol;Acc:HGNC:6137]	2.07164
ENSOARG00000008228	ANAPC13	anaphase promoting complex subunit 13 [Source:HGNC Symbol;Acc:HGNC:24540]	-0.467547
ENSOARG00000008281	PLPP2	phospholipid phosphatase 2 [Source:HGNC Symbol;Acc:HGNC:9230]	0.457677
ENSOARG00000008285	ITGA1	integrin subunit alpha 1 [Source:HGNC Symbol;Acc:HGNC:6134]	-0.0100356
ENSOARG00000008334	VEGFA	vascular endothelial growth factor A [Source:NCBI gene;Acc:443103]	0.315872
ENSOARG00000008370	GPATCH8	G-patch domain containing 8 [Source:HGNC Symbol;Acc:HGNC:29066]	0.290781
ENSOARG00000008389	ITGA8	integrin subunit alpha 8 [Source:HGNC Symbol;Acc:HGNC:6144]	0.549356
ENSOARG00000008521	-	-	1.55419
ENSOARG00000008876	CDC16	cell division cycle 16 [Source:HGNC Symbol;Acc:HGNC:1720]	0.30389
ENSOARG00000008891	NTRK2	neurotrophic receptor tyrosine kinase 2 [Source:HGNC Symbol;Acc:HGNC:8032]	-0.775373
ENSOARG00000008988	PLCG2	phospholipase C gamma 2 [Source:HGNC Symbol;Acc:HGNC:9066]	1.61985
ENSOARG00000009195	PLCB1	phospholipase C beta 1 [Source:HGNC Symbol;Acc:HGNC:15917]	0.0490548
ENSOARG00000009536	PLCB4	phospholipase C beta 4 [Source:HGNC Symbol;Acc:HGNC:9059]	1.20719
ENSOARG00000009732	FYN	FYN proto-oncogene, Src family tyrosine kinase [Source:HGNC Symbol;Acc:HGNC:4037]	-1.46619
ENSOARG00000009764	ITGB4	integrin subunit beta 4 [Source:HGNC Symbol;Acc:HGNC:6158]	0.879774
ENSOARG00000009818	NCOA3	nuclear receptor coactivator 3 [Source:HGNC Symbol;Acc:HGNC:7670]	0.608477
ENSOARG00000009933	-	anaphase promoting complex subunit 10 [Source:NCBI gene;Acc:101111128]	0.189077
ENSOARG00000009999	JUN	Jun proto-oncogene, AP-1 transcription factor subunit [Source:HGNC Symbol;Acc:HGNC:6204]	0.350324
ENSOARG00000010005	IGF1R	insulin like growth factor 1 receptor [Source:HGNC Symbol;Acc:HGNC:5465]	-0.895082
ENSOARG00000010027	ITGB8	integrin subunit beta 8 [Source:HGNC Symbol;Acc:HGNC:6163]	-0.264995
ENSOARG00000010081	LPIN2	lipin 2 [Source:HGNC Symbol;Acc:HGNC:14450]	0.233158
ENSOARG00000010117	JAK1	Janus kinase 1 [Source:HGNC Symbol;Acc:HGNC:6190]	0.138934
ENSOARG00000010164	GNAI2	G protein subunit alpha i2 [Source:NCBI gene;Acc:100302341]	-0.160668
ENSOARG00000010448	ERBB3	erb-b2 receptor tyrosine kinase 3 [Source:HGNC Symbol;Acc:HGNC:3431]	3.05625
ENSOARG00000010626	GRB2	growth factor receptor bound protein 2 [Source:HGNC Symbol;Acc:HGNC:4566]	0.152015
ENSOARG00000010667	CDK2	cyclin dependent kinase 2 [Source:NCBI gene;Acc:100216433]	0.373475
ENSOARG00000010719	LPL	lipoprotein lipase [Source:NCBI gene;Acc:443408]	-0.590743
ENSOARG00000011239	IL7R	interleukin 7 receptor [Source:HGNC Symbol;Acc:HGNC:6024]	inf-
ENSOARG00000011427	ITGA7	integrin subunit alpha 7 [Source:HGNC Symbol;Acc:HGNC:6143]	-1.23901
ENSOARG00000011644	CDC27	cell division cycle 27 [Source:HGNC Symbol;Acc:HGNC:1728]	0.282503
ENSOARG00000011855	-	-	-0.334804
ENSOARG00000011865	ERBB2	erb-b2 receptor tyrosine kinase 2 [Source:HGNC Symbol;Acc:HGNC:3430]	0.442595
ENSOARG00000011929	-	2-acylglycerol O-acyltransferase 2-like [Source:NCBI gene;Acc:101107135]	NA
ENSOARG00000012064	VEGFD	vascular endothelial growth factor D [Source:HGNC Symbol;Acc:HGNC:3708]	inf
ENSOARG00000012124	-	2-acylglycerol O-acyltransferase 2-like [Source:NCBI gene;Acc:101110266]	NA
ENSOARG00000012180	FLT1	fms related tyrosine kinase 1 [Source:HGNC Symbol;Acc:HGNC:3763]	-0.170966
ENSOARG00000012189	DGAT2	diacylglycerol O-acyltransferase 2 [Source:HGNC Symbol;Acc:HGNC:16940]	-1.53197
ENSOARG00000012278	CRK	CRK proto-oncogene, adaptor protein [Source:HGNC Symbol;Acc:HGNC:2362]	0.215019
ENSOARG00000012379	FLT3	fms related tyrosine kinase 3 [Source:HGNC Symbol;Acc:HGNC:3765]	-0.245296
ENSOARG00000012501	-	fizzy and cell division cycle 20 related 1 [Source:NCBI gene;Acc:101117072]	-0.00600391
ENSOARG00000012718	NFKB1	nuclear factor kappa B subunit 1 [Source:HGNC Symbol;Acc:HGNC:7794]	0.00444262
ENSOARG00000012860	IL2RA	interleukin 2 receptor subunit alpha [Source:NCBI gene;Acc:443435]	inf
ENSOARG00000012870	MAPK14	mitogen-activated protein kinase 14 [Source:NCBI gene;Acc:100217411]	0.217867
ENSOARG00000013006	MAPK13	mitogen-activated protein kinase 13 [Source:NCBI gene;Acc:100194428]	1.96112
ENSOARG00000013273	RRAS	RAS related [Source:HGNC Symbol;Acc:HGNC:10447]	-0.336904
ENSOARG00000013309	IFNAR2	interferon alpha and beta receptor subunit 2 [Source:NCBI gene;Acc:443363]	-0.142499
ENSOARG00000013480	JAK2	Janus kinase 2 [Source:HGNC Symbol;Acc:HGNC:6192]	-0.109723
ENSOARG00000013636	CDKN1A	cyclin dependent kinase inhibitor 1A [Source:NCBI gene;Acc:100302083]	0.766217
ENSOARG00000013753	EGFR	epidermal growth factor receptor [Source:HGNC Symbol;Acc:HGNC:3236]	1.23195
ENSOARG00000013816	PRKACB	protein kinase cAMP-activated catalytic subunit beta [Source:HGNC Symbol;Acc:HGNC:9381]	-0.221695
ENSOARG00000013860	RHOA	ras homolog family member A [Source:NCBI gene;Acc:100302078]	0.0127011
ENSOARG00000014382	ANAPC1	anaphase promoting complex subunit 1 [Source:HGNC Symbol;Acc:HGNC:19988]	0.511284
ENSOARG00000014586	TEK	TEK receptor tyrosine kinase [Source:HGNC Symbol;Acc:HGNC:11724]	0.643172
ENSOARG00000014631	JAK3	Janus kinase 3 [Source:HGNC Symbol;Acc:HGNC:6193]	inf-
ENSOARG00000014714	ANAPC5	anaphase promoting complex subunit 5 [Source:HGNC Symbol;Acc:HGNC:15713]	-0.161913
ENSOARG00000015117	-	2-acylglycerol O-acyltransferase 3 [Source:NCBI gene;Acc:101121996]	NA
ENSOARG00000015168	-	2-acylglycerol O-acyltransferase 3 [Source:NCBI gene;Acc:101122246]	inf
ENSOARG00000015323	GNA13	G protein subunit alpha 13 [Source:HGNC Symbol;Acc:HGNC:4381]	0.858083
ENSOARG00000015529	MAPK1	mitogen-activated protein kinase 1 [Source:HGNC Symbol;Acc:HGNC:6871]	0.264199
ENSOARG00000015630	RAF1	Raf-1 proto-oncogene, serine/threonine kinase [Source:HGNC Symbol;Acc:HGNC:9829]	0.137379
ENSOARG00000015686	PRKCA	protein kinase C alpha [Source:HGNC Symbol;Acc:HGNC:9393]	0.562568
ENSOARG00000015982	CDC23	cell division cycle 23 [Source:HGNC Symbol;Acc:HGNC:1724]	0.0112959
ENSOARG00000016109	-	interleukin 2 receptor subunit gamma [Source:NCBI gene;Acc:101103538]	-1.97337
ENSOARG00000016144	LPIN1	lipin 1 [Source:HGNC Symbol;Acc:HGNC:13345]	0.320077
ENSOARG00000016181	ITGA5	integrin subunit alpha 5 [Source:HGNC Symbol;Acc:HGNC:6141]	-0.620812
ENSOARG00000016423	PNLIPRP3	pancreatic lipase related protein 3 [Source:HGNC Symbol;Acc:HGNC:23492]	-0.862747
ENSOARG00000016562	GNAS	GNAS complex locus [Source:HGNC Symbol;Acc:HGNC:4392]	0.00620762
ENSOARG00000016607	ITGAV	integrin subunit alpha V [Source:NCBI gene;Acc:443143]	-0.0875491
ENSOARG00000016608	ANAPC7	anaphase promoting complex subunit 7 [Source:HGNC Symbol;Acc:HGNC:17380]	0.11715
ENSOARG00000016642	ITGB7	integrin subunit beta 7 [Source:HGNC Symbol;Acc:HGNC:6162]	-0.767119
ENSOARG00000016731	PNLIP	pancreatic lipase [Source:HGNC Symbol;Acc:HGNC:9155]	inf
ENSOARG00000016867	ITGA4	integrin subunit alpha 4 [Source:HGNC Symbol;Acc:HGNC:6140]	0.8905
ENSOARG00000017067	PNLIPRP2	pancreatic lipase related protein 2 (gene/pseudogene) [Source:HGNC Symbol;Acc:HGNC:9157]	0.755782
ENSOARG00000017426	RELA	RELA proto-oncogene, NF-kB subunit [Source:HGNC Symbol;Acc:HGNC:9955]	0.00762458
ENSOARG00000017631	PRKCB	protein kinase C beta [Source:HGNC Symbol;Acc:HGNC:9395]	inf
ENSOARG00000017638	ITGB1	integrin subunit beta 1 [Source:NCBI gene;Acc:443141]	0.200675
ENSOARG00000017916	-	anaphase promoting complex subunit 11 [Source:NCBI gene;Acc:101114121]	-0.26476
ENSOARG00000017940	SRC	SRC proto-oncogene, non-receptor tyrosine kinase [Source:HGNC Symbol;Acc:HGNC:11283]	0.0533266
ENSOARG00000018040	NCOA1	nuclear receptor coactivator 1 [Source:HGNC Symbol;Acc:HGNC:7668]	0.0706222
ENSOARG00000018276	SMAD3	SMAD family member 3 [Source:HGNC Symbol;Acc:HGNC:6769]	0.875693
ENSOARG00000018483	ITGA11	integrin subunit alpha 11 [Source:HGNC Symbol;Acc:HGNC:6136]	-0.331788
ENSOARG00000018506	ACTG1	actin gamma 1 [Source:HGNC Symbol;Acc:HGNC:144]	0
ENSOARG00000018761	EFNA5	ephrin A5 [Source:HGNC Symbol;Acc:HGNC:3225]	1.07794
ENSOARG00000018809	CD44	CD44 molecule (Indian blood group) [Source:HGNC Symbol;Acc:HGNC:1681]	0.160539
ENSOARG00000019070	PDGFRA	platelet derived growth factor receptor alpha [Source:HGNC Symbol;Acc:HGNC:8803]	0.106814
ENSOARG00000019122	-	-	-0.680074
ENSOARG00000019232	ERBB4	erb-b2 receptor tyrosine kinase 4 [Source:HGNC Symbol;Acc:HGNC:3432]	0.211212
ENSOARG00000019244	GNAI3	G protein subunit alpha i3 [Source:HGNC Symbol;Acc:HGNC:4387]	0.364875
ENSOARG00000019246	PNPLA3	patatin like phospholipase domain containing 3 [Source:HGNC Symbol;Acc:HGNC:18590]	1.4623
ENSOARG00000019632	RAP1A	RAP1A, member of RAS oncogene family [Source:HGNC Symbol;Acc:HGNC:9855]	0.269009
ENSOARG00000019799	MAPK12	mitogen-activated protein kinase 12 [Source:HGNC Symbol;Acc:HGNC:6874]	-0.393865
ENSOARG00000019999	KRAS	KRAS proto-oncogene, GTPase [Source:HGNC Symbol;Acc:HGNC:6407]	0.695118
ENSOARG00000020027	NRAS	NRAS proto-oncogene, GTPase [Source:HGNC Symbol;Acc:HGNC:7989]	NA
ENSOARG00000020162	PLCB2	phospholipase C beta 2 [Source:HGNC Symbol;Acc:HGNC:9055]	inf
ENSOARG00000020222	ITGB5	integrin subunit beta 5 [Source:HGNC Symbol;Acc:HGNC:6160]	-0.390077
ENSOARG00000020629	ITGA10	integrin subunit alpha 10 [Source:HGNC Symbol;Acc:HGNC:6135]	0.54071
ENSOARG00000020711	PIK3CA	phosphatidylinositol-4,5-bisphosphate 3-kinase catalytic subunit alpha [Source:HGNC Symbol;Acc:HGNC:8975]	0.38985
ENSOARG00000020856	LIPC	lipase C, hepatic type [Source:HGNC Symbol;Acc:HGNC:6619]	-2.51264
ENSOARG00000021010	SHC4	SHC adaptor protein 4 [Source:HGNC Symbol;Acc:HGNC:16743]	2.37279
ENSOARG00000021148	ESR2	estrogen receptor 2 [Source:NCBI gene;Acc:443066]	0.204173
ENSOARG00000021179	ACTN1	actinin alpha 1 [Source:HGNC Symbol;Acc:HGNC:163]	-0.189216

## Sheet: mAEC_hubDEG
		Transcriptomic and computational analysis identified LPA metabolism, KLHL14 and KCNE3 as novel regulators of Epithelial-Mesenchymal Transition
Di Lollo V.*, Canciello A.* (equally contributing authors), Orsini M., Bernabò N., Ancora M., Di Federico M., Curini V., Mattioli M., Russo V., Mauro A., Cammà C., Barboni B.
Gene ID	Gene Name	Gene Description	Fold Change (eAEC vs mAEC)
ENSOARG00000009090	CYP1B1	cytochrome P450 family 1 subfamily B member 1 [Source:HGNC Symbol;Acc:HGNC:2597]	-1.41388
ENSOARG00000009120	CACNA2D2	calcium voltage-gated channel auxiliary subunit alpha2delta 2 [Source:HGNC Symbol;Acc:HGNC:1400]	-1.60806
ENSOARG00000014759	-	microsomal glutathione-S-transferase 1-1 [Source:NCBI gene;Acc:443054]	-2.67969
ENSOARG00000014799	RASGRF1	Ras protein specific guanine nucleotide releasing factor 1 [Source:HGNC Symbol;Acc:HGNC:9875]	-1.33435
ENSOARG00000016292	CACNA2D1	calcium voltage-gated channel auxiliary subunit alpha2delta 1 [Source:HGNC Symbol;Acc:HGNC:1399]	0.525511
ENSOARG00000019281	-	glutathione S-transferase Mu 1 [Source:NCBI gene;Acc:101107401]	-1.42365
ENSOARG00000019285	-	glutathione S-transferase Mu 1-like [Source:NCBI gene;Acc:101107831]	-1.42365
ENSOARG00000019297	-	glutathione S-transferase Mu 1 [Source:NCBI gene;Acc:101108092]	-1.42365
ENSOARG00000019319	GSTM3	glutathione S-transferase mu 3 [Source:HGNC Symbol;Acc:HGNC:4635]	-2.0513

## Sheet: eAEC_hubDEG
		Transcriptomic and computational analysis identified LPA metabolism, KLHL14 and KCNE3 as novel regulators of Epithelial-Mesenchymal Transition
Di Lollo V.*, Canciello A.* (equally contributing authors), Orsini M., Bernabò N., Ancora M., Di Federico M., Curini V., Mattioli M., Russo V., Mauro A., Cammà C., Barboni B.
Gene ID	Gene Name	Gene Description	Fold Change (eAEC vs mAEC)
ENSOARG00000000422	-	-	1.02016
ENSOARG00000001783	FOS	Fos proto-oncogene. AP-1 transcription factor subunit [Source:NCBI gene;Acc:443218]	1.14849
ENSOARG00000004007	LIPG	lipase G. endothelial type [Source:HGNC Symbol;Acc:HGNC:6623]	1.80805
ENSOARG00000004318	CDK1	cyclin dependent kinase 1 [Source:NCBI gene;Acc:100216432]	1.10746
ENSOARG00000005412	ITGA3	integrin subunit alpha 3 [Source:HGNC Symbol;Acc:HGNC:6139]	1.03604
ENSOARG00000006967	ITGB6	integrin subunit beta 6 [Source:NCBI gene;Acc:443209]	2.92732
ENSOARG00000007664	PIK3CD	phosphatidylinositol-4.5-bisphosphate 3-kinase catalytic subunit delta [Source:HGNC Symbol;Acc:HGNC:8977]	1.12442
ENSOARG00000008212	ITGA2	integrin subunit alpha 2 [Source:HGNC Symbol;Acc:HGNC:6137]	2.07164
ENSOARG00000008988	PLCG2	phospholipase C gamma 2 [Source:HGNC Symbol;Acc:HGNC:9066]	1.61985
ENSOARG00000010448	ERBB3	erb-b2 receptor tyrosine kinase 3 [Source:HGNC Symbol;Acc:HGNC:3431]	3.05625
ENSOARG00000013006	MAPK13	mitogen-activated protein kinase 13 [Source:NCBI gene;Acc:100194428]	1.96112
ENSOARG00000013753	EGFR	epidermal growth factor receptor [Source:HGNC Symbol;Acc:HGNC:3236]	1.23195
ENSOARG00000013860	RHOA	ras homolog family member A [Source:NCBI gene;Acc:100302078]	0.0127011
ENSOARG00000018761	EFNA5	ephrin A5 [Source:HGNC Symbol;Acc:HGNC:3225]	1.07794
ENSOARG00000019246	PNPLA3	patatin like phospholipase domain containing 3 [Source:HGNC Symbol;Acc:HGNC:18590]	1.4623
ENSOARG00000021010	SHC4	SHC adaptor protein 4 [Source:HGNC Symbol;Acc:HGNC:16743]	2.37279
