# Supplementary material for: Transcriptomic and computational analysis identified LPA metabolism, KLHL14 and KCNE3 as novel regulators of Epithelial-Mesenchymal Transition
Source: Sci Rep. 2020 Mar 6;10:4180. doi: 10.1038/s41598-020-61017-y (PMC7060278; doi:10.1038/s41598-020-61017-y)
Supplement: Supplementary file 5 — Dataset S4. [file 41598_2020_61017_MOESM5_ESM.xlsx]

## Sheet: mAEC_KDE
		Transcriptomic and computational analysis identified LPA metabolism, KLHL14 and KCNE3 as novel regulators of Epithelial-Mesenchymal Transition
Di Lollo V.*, Canciello A.* (equally contributing authors), Orsini M., Bernabò N., Ancora M., Di Federico M., Curini V., Mattioli M., Russo V., Mauro A., Cammà C., Barboni B.
Gene ID	Gene Name	Gene Description	Fold Change (eAEC vs mAEC)
101106291	-	glutathione S-transferase A1-like isoform X1	NA
101108705	-	glutathione S-transferase Mu 1-like isoform X1	NA
101115083	-	glutathione S-transferase omega-1-like isoform X1	NA
101120874	GSTP1	glutathione S-transferase P isoform X3	NA
106990219	-	glutathione S-transferase Mu 1-like isoform X1	NA
ENSOARG00000007446	-	glutathione S-transferase omega-1-like [Source:NCBI gene;Acc:101116273]	-0.870617
ENSOARG00000007535	GSTO2	glutathione S-transferase omega 2 [Source:HGNC Symbol;Acc:HGNC:23064]	-0.303968
ENSOARG00000011493	MGST3	microsomal glutathione S-transferase 3 [Source:HGNC Symbol;Acc:HGNC:7064]	0.0927613
ENSOARG00000012987	MGST2	microsomal glutathione S-transferase 2 [Source:HGNC Symbol;Acc:HGNC:7063]	-0.114499
ENSOARG00000013541	-	-	1.88825
ENSOARG00000013589	-	-	1.88825
ENSOARG00000014759	GSTA1-1	microsomal glutathione-S-transferase 1-1 [Source:NCBI gene;Acc:443054]	-2.67969
ENSOARG00000014902	-	glutathione S-transferase A1-like [Source:NCBI gene;Acc:101106720]	inf-
ENSOARG00000015023	-	glutathione S-transferase A4-like [Source:NCBI gene;Acc:101106976]	inf-
ENSOARG00000015083	GSTA4	glutathione S-transferase alpha 4 [Source:HGNC Symbol;Acc:HGNC:4629]	0.287998
ENSOARG00000017584	GSTA1	glutathione S-transferase alpha 1 [Source:NCBI gene;Acc:100141301]	inf
ENSOARG00000017650	GSTK1	glutathione S-transferase kappa 1 [Source:HGNC Symbol;Acc:HGNC:16906]	-0.302413
ENSOARG00000017685	HPGDS	hematopoietic prostaglandin D synthase [Source:HGNC Symbol;Acc:HGNC:17890]	inf
ENSOARG00000019281	-	glutathione S-transferase Mu 1 [Source:NCBI gene;Acc:101107401]	-1.42365
ENSOARG00000019285	-	glutathione S-transferase Mu 1-like [Source:NCBI gene;Acc:101107831]	-1.42365
ENSOARG00000019297	-	glutathione S-transferase Mu 1 [Source:NCBI gene;Acc:101108092]	-1.42365
ENSOARG00000019319	GSTM3	glutathione S-transferase mu 3 [Source:HGNC Symbol;Acc:HGNC:4635]	-2.0513
ENSOARG00000020582	MGST1	microsomal glutathione S-transferase 1 [Source:HGNC Symbol;Acc:HGNC:7061]	-0.490945

## Sheet: eAEC_KDE
		Transcriptomic and computational analysis identified LPA metabolism, KLHL14 and KCNE3 as novel regulators of Epithelial-Mesenchymal Transition
Di Lollo V.*, Canciello A.* (equally contributing authors), Orsini M., Bernabò N., Ancora M., Di Federico M., Curini V., Mattioli M., Russo V., Mauro A., Cammà C., Barboni B.
Gene ID	Gene Name	Gene Description	Fold Change (eAEC vs mAEC)
101118758	PLPP5	phosphatidate phosphatase PPAPDC1B isoform X1	NA
ENSOARG00000002204	LPIN3	lipin 3 [Source:HGNC Symbol;Acc:HGNC:14451]	-0.0542895
ENSOARG00000004284	PLPP4	phospholipid phosphatase 4 [Source:HGNC Symbol;Acc:HGNC:23531]	NA
ENSOARG00000005510	-	-	-0.522179
ENSOARG00000007720	PLPP1	phospholipid phosphatase 1 [Source:HGNC Symbol;Acc:HGNC:9228]	-0.269081
ENSOARG00000007826	-	phospholipid phosphatase 3 [Source:NCBI gene;Acc:101102020]	-1.21508
ENSOARG00000008281	PLPP2	phospholipid phosphatase 2 [Source:HGNC Symbol;Acc:HGNC:9230]	0.457677
ENSOARG00000010081	LPIN2	lipin 2 [Source:HGNC Symbol;Acc:HGNC:14450]	0.233158
ENSOARG00000016144	LPIN1	lipin 1 [Source:HGNC Symbol;Acc:HGNC:13345]	0.320077
