# Supplementary material for: Transcriptomic and computational analysis identified LPA metabolism, KLHL14 and KCNE3 as novel regulators of Epithelial-Mesenchymal Transition
Source: Sci Rep. 2020 Mar 6;10:4180. doi: 10.1038/s41598-020-61017-y (PMC7060278; doi:10.1038/s41598-020-61017-y)
Supplement: Supplementary file 6 — Dataset S5_A. [file 41598_2020_61017_MOESM6_ESM.xlsx]

## Sheet: eAEC_Bottleneck
		Transcriptomic and computational analysis identified LPA metabolism, KLHL14 and KCNE3 as novel regulators of Epithelial-Mesenchymal Transition
Di Lollo V.*, Canciello A.* (equally contributing authors), Orsini M., Bernabò N., Ancora M., Di Federico M., Curini V., Mattioli M., Russo V., Mauro A., Cammà C., Barboni B.
Gene ID	Gene Name	Gene Description	Fold Change (eAEC vs mAEC)
100144763	CCND1	G1/S-specific cyclin-D1 isoform X1	NA
100294652	AKT1	RAC-alpha serine/threonine-protein kinase	NA
100302082	MAP2K7	dual specificity mitogen-activated protein kinase kinase 7	NA
101102792	CDC42	cell division cycle 42	NA
101103369	IL6R	interleukin-6 receptor subunit alpha isoform X1	NA
101103712	CD8B	T-cell surface glycoprotein CD8 beta chain	NA
101104966	NFE2L2	nuclear factor erythroid 2-related factor 2 isoform X1	NA
101106837	SDC1	syndecan-1 isoform X1	NA
101107697	-	aldo-keto reductase family 1 member B10 isoform X1	NA
101108280	RUNX1	runt-related transcription factor 1 isoform X1	NA
101111491	PXN	paxillin isoform X1	NA
101112402	-	interleukin-8-like	NA
101112406	RAC3	ras-related C3 botulinum toxin substrate 3 isoform X1	NA
101112975	TEAD4	transcriptional enhancer factor TEF-3 isoform X1	NA
101115800	MLLT4	afadin isoform X1	NA
101116223	-	mitogen-activated protein kinase 11 isoform X1	NA
101116393	GNAI1	guanine nucleotide-binding protein G(i) subunit alpha-1 isoform X1	NA
101116611	PLXNA1	plexin-A1 isoform X1	NA
101117211	PDPK1	3-phosphoinositide-dependent protein kinase 1 isoform X2	NA
101117537	CRKL	crk-like protein isoform X1	NA
101118556	RRAS2	ras-related protein R-Ras2 isoform X2	NA
101119064	NGFR	tumor necrosis factor receptor superfamily member 16 isoform X1	NA
101119242	AKT2	RAC-beta serine/threonine-protein kinase isoform X1	NA
101119462	-	frizzled-3-like	NA
101119467	TWIST1	twist-related protein 1	NA
101119495	GNAO1	guanine nucleotide-binding protein G(o) subunit alpha isoform X1	NA
101119602	BCL2	apoptosis regulator Bcl-2 isoform X1	NA
101119756	SPI1	transcription factor PU,1 isoform X1	NA
101120013	PTH	parathyroid hormone	NA
101121262	-	tyrosine-protein kinase ABL1-like	NA
101122420	PLXNB3	plexin-B3 isoform X1	NA
101122941	ABL1	tyrosine-protein kinase ABL1 isoform X1	NA
101123118	-	ADP-ribosylation factor 1-like	NA
105616080	-	engulfment and cell motility protein 2-like	NA
106990095	CDC42	cell division control protein 42 homolog isoform X1	NA
106990114	-	cyclin-dependent kinase 1-like	NA
106991180	-	guanine nucleotide-binding protein G(I)/G(S)/G(O) subunit gamma-7-like	NA
106991352	FBXO43	F-box only protein 43 isoform X1	NA
106991454	HES3	transcription factor HES-3 isoform X1	NA
443447	MYC	myc proto-oncogene protein	NA
443547	EGR1	early growth response protein 1	NA
494433	ITGB2	integrin beta-2 precursor	NA
780484	IKBKB	inhibitor of nuclear factor kappa-B kinase subunit beta isoform X1	NA
ENSOARG00000000285	INSR	insulin receptor [Source:HGNC Symbol;Acc:HGNC:6091]	0.517197
ENSOARG00000000337	MAP3K5	mitogen-activated protein kinase kinase kinase 5 [Source:HGNC Symbol;Acc:HGNC:6857]	0.162173
ENSOARG00000000355	AGER	advanced glycosylation end-product specific receptor [Source:HGNC Symbol;Acc:HGNC:320]	-0.349919
ENSOARG00000000422	-	-	1.02016
ENSOARG00000000537	ANK2	ankyrin 2 [Source:HGNC Symbol;Acc:HGNC:493]	0.0453385
ENSOARG00000000603	FLT4	fms related tyrosine kinase 4 [Source:HGNC Symbol;Acc:HGNC:3767]	inf
ENSOARG00000000651	BMPR1A	Ovis aries bone morphogenetic protein receptor type 1A (BMPR1A), mRNA. [Source:RefSeq mRNA;Acc:NM_001280714]	0.41805
ENSOARG00000000744	LAMC2	laminin subunit gamma 2 [Source:NCBI gene;Acc:100216328]	1.78913
ENSOARG00000000778	MET	MET proto-oncogene, receptor tyrosine kinase [Source:NCBI gene;Acc:443076]	0.417009
ENSOARG00000001039	RAP1B	RAP1B, member of RAS oncogene family [Source:HGNC Symbol;Acc:HGNC:9857]	0.0607166
ENSOARG00000001060	KDR	kinase insert domain receptor [Source:NCBI gene;Acc:443087]	2.3708
ENSOARG00000001070	NOX1	NADPH oxidase 1 [Source:HGNC Symbol;Acc:HGNC:7889]	-0.465702
ENSOARG00000001124	EIF4EBP1	eukaryotic translation initiation factor 4E binding protein 1 [Source:HGNC Symbol;Acc:HGNC:3288]	0.0572024
ENSOARG00000001158	LAT	linker for activation of T cells [Source:HGNC Symbol;Acc:HGNC:18874]	-2.75013
ENSOARG00000001414	SUFU	SUFU negative regulator of hedgehog signaling [Source:HGNC Symbol;Acc:HGNC:16466]	-0.290707
ENSOARG00000001468	MAPK8	mitogen-activated protein kinase 8 [Source:HGNC Symbol;Acc:HGNC:6881]	0.277452
ENSOARG00000001511	STAT3	signal transducer and activator of transcription 3 [Source:HGNC Symbol;Acc:HGNC:11364]	-0.39121
ENSOARG00000001576	FGFR1	fibroblast growth factor receptor 1 [Source:HGNC Symbol;Acc:HGNC:3688]	-0.318097
ENSOARG00000001653	MAPK9	mitogen-activated protein kinase 9 [Source:HGNC Symbol;Acc:HGNC:6886]	0.133912
ENSOARG00000001700	PLCG1	phospholipase C gamma 1 [Source:HGNC Symbol;Acc:HGNC:9065]	0.158714
ENSOARG00000001743	CREB3L4	cAMP responsive element binding protein 3 like 4 [Source:HGNC Symbol;Acc:HGNC:18854]	-0.372086
ENSOARG00000001979	NOS3	nitric oxide synthase 3 [Source:HGNC Symbol;Acc:HGNC:7876]	NA
ENSOARG00000002001	-	glycoprotein VI platelet [Source:NCBI gene;Acc:101123066]	NA
ENSOARG00000002021	RAC1	Rac family small GTPase 1 [Source:NCBI gene;Acc:100101233]	0.214946
ENSOARG00000002180	-	phosphoinositide-3-kinase regulatory subunit 3 [Source:NCBI gene;Acc:101123247]	-0.111012
ENSOARG00000002204	LPIN3	lipin 3 [Source:HGNC Symbol;Acc:HGNC:14451]	-0.0542895
ENSOARG00000002738	MTOR	mechanistic target of rapamycin kinase [Source:NCBI gene;Acc:100271659]	0.433569
ENSOARG00000002774	-	DNA replication licensing factor MCM2 [Source:NCBI gene;Acc:101123541]	NA
ENSOARG00000002830	LATS1	Ovis aries large tumor suppressor kinase 1 (LATS1), mRNA. [Source:RefSeq mRNA;Acc:NM_001306113]	0.729439
ENSOARG00000002885	CTNNB1	catenin beta 1 [Source:HGNC Symbol;Acc:HGNC:2514]	0.0393776
ENSOARG00000003021	ACTB	actin beta [Source:NCBI gene;Acc:443052]	0
ENSOARG00000003080	STK3	serine/threonine kinase 3 [Source:HGNC Symbol;Acc:HGNC:11406]	0.366317
ENSOARG00000003292	CKS1B	CDC28 protein kinase regulatory subunit 1B [Source:HGNC Symbol;Acc:HGNC:19083]	0.264143
ENSOARG00000003418	PTK2	protein tyrosine kinase 2 [Source:HGNC Symbol;Acc:HGNC:9611]	0.06255
ENSOARG00000003654	SMAD2	SMAD family member 2 [Source:HGNC Symbol;Acc:HGNC:6768]	0.321486
ENSOARG00000003718	MAPK3	mitogen-activated protein kinase 3 [Source:HGNC Symbol;Acc:HGNC:6877]	NA
ENSOARG00000003779	NCOA2	nuclear receptor coactivator 2 [Source:HGNC Symbol;Acc:HGNC:7669]	-0.170247
ENSOARG00000003798	PLCE1	phospholipase C epsilon 1 [Source:HGNC Symbol;Acc:HGNC:17175]	-0.209013
ENSOARG00000003966	-	-	0.00367937
ENSOARG00000004074	RIN1	Ras and Rab interactor 1 [Source:HGNC Symbol;Acc:HGNC:18749]	0.118193
ENSOARG00000004215	NFATC1	nuclear factor of activated T cells 1 [Source:HGNC Symbol;Acc:HGNC:7775]	0.253912
ENSOARG00000004241	SMO	smoothened, frizzled class receptor [Source:HGNC Symbol;Acc:HGNC:11119]	-0.617515
ENSOARG00000004384	RPS6KA1	ribosomal protein S6 kinase A1 [Source:HGNC Symbol;Acc:HGNC:10430]	0.523702
ENSOARG00000004732	DCC	DCC netrin 1 receptor [Source:HGNC Symbol;Acc:HGNC:2701]	0.20854
ENSOARG00000004797	WWTR1	WW domain containing transcription regulator 1 [Source:HGNC Symbol;Acc:HGNC:24042]	0.0523527
ENSOARG00000004978	TRAF3	TNF receptor associated factor 3 [Source:HGNC Symbol;Acc:HGNC:12033]	0.0363104
ENSOARG00000005032	PTPN6	protein tyrosine phosphatase, non-receptor type 6 [Source:HGNC Symbol;Acc:HGNC:9658]	1.97853
ENSOARG00000005483	-	-	0.0950712
ENSOARG00000005578	MGLL	monoglyceride lipase [Source:HGNC Symbol;Acc:HGNC:17038]	-0.446854
ENSOARG00000005639	PLCB3	phospholipase C beta 3 [Source:HGNC Symbol;Acc:HGNC:9056]	0.183036
ENSOARG00000006092	L1CAM	L1 cell adhesion molecule [Source:HGNC Symbol;Acc:HGNC:6470]	1.14453
ENSOARG00000006301	CD4	CD4 molecule [Source:NCBI gene;Acc:443509]	0.322535
ENSOARG00000006358	CSF1R	colony stimulating factor 1 receptor [Source:HGNC Symbol;Acc:HGNC:2433]	1.09268
ENSOARG00000006460	NTRK1	neurotrophic receptor tyrosine kinase 1 [Source:HGNC Symbol;Acc:HGNC:8031]	-0.246885
ENSOARG00000006476	PRKACA	protein kinase cAMP-activated catalytic subunit alpha [Source:NCBI gene;Acc:443094]	-0.167963
ENSOARG00000006660	YAP1	Yes associated protein 1 [Source:NCBI gene;Acc:100913160]	-0.190233
ENSOARG00000007238	PAK1	p21 (RAC1) activated kinase 1 [Source:HGNC Symbol;Acc:HGNC:8590]	-0.572265
ENSOARG00000007245	PIK3CB	phosphatidylinositol-4,5-bisphosphate 3-kinase catalytic subunit beta [Source:HGNC Symbol;Acc:HGNC:8976]	0.755422
ENSOARG00000007472	CASP3	caspase 3 [Source:HGNC Symbol;Acc:HGNC:1504]	0.125172
ENSOARG00000007502	NFKBIA	NFKB inhibitor alpha [Source:NCBI gene;Acc:780520]	-0.592182
ENSOARG00000007740	PPP3CB	protein phosphatase 3 catalytic subunit beta [Source:HGNC Symbol;Acc:HGNC:9315]	-0.0612072
ENSOARG00000007908	MMP9	matrix metallopeptidase 9 [Source:HGNC Symbol;Acc:HGNC:7176]	-2.44435
ENSOARG00000008212	ITGA2	integrin subunit alpha 2 [Source:HGNC Symbol;Acc:HGNC:6137]	2.07164
ENSOARG00000008246	RB1	RB transcriptional corepressor 1 [Source:HGNC Symbol;Acc:HGNC:9884]	-0.0230207
ENSOARG00000008819	ROCK1	Rho associated coiled-coil containing protein kinase 1 [Source:HGNC Symbol;Acc:HGNC:10251]	0.0881654
ENSOARG00000008891	NTRK2	neurotrophic receptor tyrosine kinase 2 [Source:HGNC Symbol;Acc:HGNC:8032]	-0.775373
ENSOARG00000008988	PLCG2	phospholipase C gamma 2 [Source:HGNC Symbol;Acc:HGNC:9066]	1.61985
ENSOARG00000009732	FYN	FYN proto-oncogene, Src family tyrosine kinase [Source:HGNC Symbol;Acc:HGNC:4037]	-1.46619
ENSOARG00000009960	PAK5	p21 (RAC1) activated kinase 5 [Source:HGNC Symbol;Acc:HGNC:15916]	-0.79523
ENSOARG00000009999	JUN	Jun proto-oncogene, AP-1 transcription factor subunit [Source:HGNC Symbol;Acc:HGNC:6204]	0.350324
ENSOARG00000010117	JAK1	Janus kinase 1 [Source:HGNC Symbol;Acc:HGNC:6190]	0.138934
ENSOARG00000010164	GNAI2	G protein subunit alpha i2 [Source:NCBI gene;Acc:100302341]	-0.160668
ENSOARG00000010352	CCND2	cyclin D2 [Source:NCBI gene;Acc:100147799]	-0.215462
ENSOARG00000010448	ERBB3	erb-b2 receptor tyrosine kinase 3 [Source:HGNC Symbol;Acc:HGNC:3431]	3.05625
ENSOARG00000010626	GRB2	growth factor receptor bound protein 2 [Source:HGNC Symbol;Acc:HGNC:4566]	0.152015
ENSOARG00000010654	CTNND1	catenin delta 1 [Source:HGNC Symbol;Acc:HGNC:2515]	0.144085
ENSOARG00000010667	CDK2	cyclin dependent kinase 2 [Source:NCBI gene;Acc:100216433]	0.373475
ENSOARG00000010741	FOXO3	forkhead box O3 [Source:NCBI gene;Acc:100913151]	0.674886
ENSOARG00000010978	GAB1	GRB2 associated binding protein 1 [Source:HGNC Symbol;Acc:HGNC:4066]	0.471422
ENSOARG00000011075	SELE	selectin E [Source:NCBI gene;Acc:443127]	-2.48977
ENSOARG00000011644	CDC27	cell division cycle 27 [Source:HGNC Symbol;Acc:HGNC:1728]	0.282503
ENSOARG00000011855	-	-	-0.334804
ENSOARG00000011865	ERBB2	erb-b2 receptor tyrosine kinase 2 [Source:HGNC Symbol;Acc:HGNC:3430]	0.442595
ENSOARG00000012021	IL6	interleukin 6 [Source:NCBI gene;Acc:443406]	-0.386857
ENSOARG00000012064	VEGFD	vascular endothelial growth factor D [Source:HGNC Symbol;Acc:HGNC:3708]	inf
ENSOARG00000012184	GPC3	glypican 3 [Source:HGNC Symbol;Acc:HGNC:4451]	0.0388315
ENSOARG00000012235	SLC9A3R1	SLC9A3 regulator 1 [Source:HGNC Symbol;Acc:HGNC:11075]	0.245159
ENSOARG00000012278	CRK	CRK proto-oncogene, adaptor protein [Source:HGNC Symbol;Acc:HGNC:2362]	0.215019
ENSOARG00000012321	MAP3K7	mitogen-activated protein kinase kinase kinase 7 [Source:HGNC Symbol;Acc:HGNC:6859]	0.150245
ENSOARG00000012393	GNAQ	G protein subunit alpha q [Source:HGNC Symbol;Acc:HGNC:4390]	0.253324
ENSOARG00000012444	BAX	BCL2 associated X, apoptosis regulator [Source:HGNC Symbol;Acc:HGNC:959]	9.15037
ENSOARG00000012718	NFKB1	nuclear factor kappa B subunit 1 [Source:HGNC Symbol;Acc:HGNC:7794]	0.00444262
ENSOARG00000012819	ELK1	ELK1, ETS transcription factor [Source:HGNC Symbol;Acc:HGNC:3321]	-0.160041
ENSOARG00000013006	MAPK13	mitogen-activated protein kinase 13 [Source:NCBI gene;Acc:100194428]	1.96112
ENSOARG00000013030	SNAI2	snail family transcriptional repressor 2 [Source:NCBI gene;Acc:100127220]	-0.296708
ENSOARG00000013052	GLI2	GLI family zinc finger 2 [Source:HGNC Symbol;Acc:HGNC:4318]	1.49297
ENSOARG00000013076	GNA11	G protein subunit alpha 11 [Source:HGNC Symbol;Acc:HGNC:4379]	0.40674
ENSOARG00000013080	DOCK1	dedicator of cytokinesis 1 [Source:HGNC Symbol;Acc:HGNC:2987]	0.681209
ENSOARG00000013480	JAK2	Janus kinase 2 [Source:HGNC Symbol;Acc:HGNC:6192]	-0.109723
ENSOARG00000013487	PLXNA2	plexin A2 [Source:HGNC Symbol;Acc:HGNC:9100]	1.28425
ENSOARG00000013636	CDKN1A	cyclin dependent kinase inhibitor 1A [Source:NCBI gene;Acc:100302083]	0.766217
ENSOARG00000013726	AGK	acylglycerol kinase [Source:HGNC Symbol;Acc:HGNC:21869]	0.24774
ENSOARG00000013753	EGFR	epidermal growth factor receptor [Source:HGNC Symbol;Acc:HGNC:3236]	1.23195
ENSOARG00000013816	PRKACB	protein kinase cAMP-activated catalytic subunit beta [Source:HGNC Symbol;Acc:HGNC:9381]	-0.221695
ENSOARG00000013860	RHOA	ras homolog family member A [Source:NCBI gene;Acc:100302078]	0.0127011
ENSOARG00000013903	STAT1	signal transducer and activator of transcription 1 [Source:NCBI gene;Acc:100307049]	0.644842
ENSOARG00000014016	TIAM1	T cell lymphoma invasion and metastasis 1 [Source:HGNC Symbol;Acc:HGNC:11805]	0.866234
ENSOARG00000014063	CDC6	cell division cycle 6 [Source:HGNC Symbol;Acc:HGNC:1744]	-0.146706
ENSOARG00000014305	BUB1	BUB1 mitotic checkpoint serine/threonine kinase [Source:HGNC Symbol;Acc:HGNC:1148]	1.04833
ENSOARG00000014624	PPP2R1B	protein phosphatase 2 scaffold subunit Abeta [Source:HGNC Symbol;Acc:HGNC:9303]	0.404073
ENSOARG00000014714	ANAPC5	anaphase promoting complex subunit 5 [Source:HGNC Symbol;Acc:HGNC:15713]	-0.161913
ENSOARG00000014977	-	frizzled class receptor 3 [Source:NCBI gene;Acc:780482]	0.866507
ENSOARG00000015025	CBL	Cbl proto-oncogene [Source:HGNC Symbol;Acc:HGNC:1541]	1.16142
ENSOARG00000015066	RASGRF2	Ras protein specific guanine nucleotide releasing factor 2 [Source:HGNC Symbol;Acc:HGNC:9876]	-0.087306
ENSOARG00000015078	IRF1	interferon regulatory factor 1 [Source:NCBI gene;Acc:443136]	-0.689384
ENSOARG00000015323	GNA13	G protein subunit alpha 13 [Source:HGNC Symbol;Acc:HGNC:4381]	0.858083
ENSOARG00000015529	MAPK1	mitogen-activated protein kinase 1 [Source:HGNC Symbol;Acc:HGNC:6871]	0.264199
ENSOARG00000015571	TP53	tumor protein p53 [Source:NCBI gene;Acc:443421]	0.00517092
ENSOARG00000015686	PRKCA	protein kinase C alpha [Source:HGNC Symbol;Acc:HGNC:9393]	0.562568
ENSOARG00000016166	CDC25C	cell division cycle 25C [Source:HGNC Symbol;Acc:HGNC:1727]	1.10351
ENSOARG00000016514	SP1	Sp1 transcription factor [Source:HGNC Symbol;Acc:HGNC:11205]	0.27071
ENSOARG00000016562	GNAS	GNAS complex locus [Source:HGNC Symbol;Acc:HGNC:4392]	0.00620762
ENSOARG00000016570	IL13RA1	interleukin 13 receptor subunit alpha 1 [Source:HGNC Symbol;Acc:HGNC:5974]	-0.0594011
ENSOARG00000016587	ESPL1	extra spindle pole bodies like 1, separase [Source:HGNC Symbol;Acc:HGNC:16856]	0.735284
ENSOARG00000016642	ITGB7	integrin subunit beta 7 [Source:HGNC Symbol;Acc:HGNC:6162]	-0.767119
ENSOARG00000016665	ORC2	origin recognition complex subunit 2 [Source:HGNC Symbol;Acc:HGNC:8488]	0.482503
ENSOARG00000016676	CTNNA1	catenin alpha 1 [Source:HGNC Symbol;Acc:HGNC:2509]	0.452111
ENSOARG00000017161	BMPR1B	bone morphogenetic protein receptor type 1B [Source:NCBI gene;Acc:443454]	1.201
ENSOARG00000017283	TSC2	TSC complex subunit 2 [Source:HGNC Symbol;Acc:HGNC:12363]	-0.404216
ENSOARG00000017426	RELA	RELA proto-oncogene, NF-kB subunit [Source:HGNC Symbol;Acc:HGNC:9955]	0.00762458
ENSOARG00000017485	NRP1	neuropilin 1 [Source:HGNC Symbol;Acc:HGNC:8004]	-1.4867
ENSOARG00000017638	ITGB1	integrin subunit beta 1 [Source:NCBI gene;Acc:443141]	0.200675
ENSOARG00000017704	NOTCH4	notch 4 [Source:HGNC Symbol;Acc:HGNC:7884]	0.452533
ENSOARG00000017940	SRC	SRC proto-oncogene, non-receptor tyrosine kinase [Source:HGNC Symbol;Acc:HGNC:11283]	0.0533266
ENSOARG00000018242	-	vascular cell adhesion protein 1-like [Source:NCBI gene;Acc:101113636]	NA
ENSOARG00000018276	SMAD3	SMAD family member 3 [Source:HGNC Symbol;Acc:HGNC:6769]	0.875693
ENSOARG00000018310	MAPK7	mitogen-activated protein kinase 7 [Source:HGNC Symbol;Acc:HGNC:6880]	-0.124423
ENSOARG00000018411	CALML4	calmodulin like 4 [Source:HGNC Symbol;Acc:HGNC:18445]	-0.735892
ENSOARG00000018412	BRAP	BRCA1 associated protein [Source:HGNC Symbol;Acc:HGNC:1099]	0.133927
ENSOARG00000018761	EFNA5	ephrin A5 [Source:HGNC Symbol;Acc:HGNC:3225]	1.07794
ENSOARG00000018809	CD44	CD44 molecule (Indian blood group) [Source:HGNC Symbol;Acc:HGNC:1681]	0.160539
ENSOARG00000019122	-	-	-0.680074
ENSOARG00000019194	REC8	REC8 meiotic recombination protein [Source:HGNC Symbol;Acc:HGNC:16879]	-0.142722
ENSOARG00000019232	ERBB4	erb-b2 receptor tyrosine kinase 4 [Source:HGNC Symbol;Acc:HGNC:3432]	0.211212
ENSOARG00000019632	RAP1A	RAP1A, member of RAS oncogene family [Source:HGNC Symbol;Acc:HGNC:9855]	0.269009
ENSOARG00000019835	GSK3B	glycogen synthase kinase 3 beta [Source:NCBI gene;Acc:100169938]	0.270967
ENSOARG00000019999	KRAS	KRAS proto-oncogene, GTPase [Source:HGNC Symbol;Acc:HGNC:6407]	0.695118
ENSOARG00000020027	NRAS	NRAS proto-oncogene, GTPase [Source:HGNC Symbol;Acc:HGNC:7989]	NA
ENSOARG00000020050	HCLS1	hematopoietic cell-specific Lyn substrate 1 [Source:HGNC Symbol;Acc:HGNC:4844]	0.32962
ENSOARG00000020058	THBS1	thrombospondin 1 [Source:HGNC Symbol;Acc:HGNC:11785]	0
ENSOARG00000020101	EIF2AK4	eukaryotic translation initiation factor 2 alpha kinase 4 [Source:HGNC Symbol;Acc:HGNC:19687]	-0.0266083
ENSOARG00000020756	PLD1	phospholipase D1 [Source:HGNC Symbol;Acc:HGNC:9067]	0.32706
ENSOARG00000020836	CCNB2	cyclin B2 [Source:HGNC Symbol;Acc:HGNC:1580]	0.86049
ENSOARG00000020923	NCK2	NCK adaptor protein 2 [Source:HGNC Symbol;Acc:HGNC:7665]	0.106524
ENSOARG00000020968	LCK	LCK proto-oncogene, Src family tyrosine kinase [Source:NCBI gene;Acc:100216439]	1.20964
ENSOARG00000021136	HIF1A	hypoxia inducible factor 1 subunit alpha [Source:HGNC Symbol;Acc:HGNC:4910]	-0.16843
ENSOARG00000021148	ESR2	estrogen receptor 2 [Source:NCBI gene;Acc:443066]	0.204173

## Sheet: eAEC_Bottleneck_Hub
		Transcriptomic and computational analysis identified LPA metabolism, KLHL14 and KCNE3 as novel regulators of Epithelial-Mesenchymal Transition
Di Lollo V.*, Canciello A.* (equally contributing authors), Orsini M., Bernabò N., Ancora M., Di Federico M., Curini V., Mattioli M., Russo V., Mauro A., Cammà C., Barboni B.
Gene ID	Gene Name	Gene Description	Fold Change (eAEC vs mAEC)
100144763	CCND1	G1/S-specific cyclin-D1 isoform X1	NA
100294652	AKT1	RAC-alpha serine/threonine-protein kinase	NA
101102792	CDC42	cell division cycle 42	NA
101103369	IL6R	interleukin-6 receptor subunit alpha isoform X1	NA
101104966	NFE2L2	nuclear factor erythroid 2-related factor 2 isoform X1	NA
101106837	SDC1	syndecan-1 isoform X1	NA
101111491	PXN	paxillin isoform X1	NA
101112406	RAC3	ras-related C3 botulinum toxin substrate 3 isoform X1	NA
101116223	-	mitogen-activated protein kinase 11 isoform X1	NA
101116393	GNAI1	guanine nucleotide-binding protein G(i) subunit alpha-1 isoform X1	NA
101117537	CRKL	crk-like protein isoform X1	NA
101118556	RRAS2	ras-related protein R-Ras2 isoform X2	NA
101119064	NGFR	tumor necrosis factor receptor superfamily member 16 isoform X1	NA
101119242	AKT2	RAC-beta serine/threonine-protein kinase isoform X1	NA
101119495	GNAO1	guanine nucleotide-binding protein G(o) subunit alpha isoform X1	NA
101119602	BCL2	apoptosis regulator Bcl-2 isoform X1	NA
106990095	CDC42	cell division control protein 42 homolog isoform X1	NA
106990114	-	cyclin-dependent kinase 1-like	NA
106991180	-	guanine nucleotide-binding protein G(I)/G(S)/G(O) subunit gamma-7-like	NA
443447	MYC	myc proto-oncogene protein	NA
ENSOARG00000000285	INSR	insulin receptor [Source:HGNC Symbol;Acc:HGNC:6091]	0.517197
ENSOARG00000000422	-	-	1.02016
ENSOARG00000000603	FLT4	fms related tyrosine kinase 4 [Source:HGNC Symbol;Acc:HGNC:3767]	inf
ENSOARG00000000778	MET	MET proto-oncogene, receptor tyrosine kinase [Source:NCBI gene;Acc:443076]	0.417009
ENSOARG00000001039	RAP1B	RAP1B, member of RAS oncogene family [Source:HGNC Symbol;Acc:HGNC:9857]	0.0607166
ENSOARG00000001060	KDR	kinase insert domain receptor [Source:NCBI gene;Acc:443087]	2.3708
ENSOARG00000001468	MAPK8	mitogen-activated protein kinase 8 [Source:HGNC Symbol;Acc:HGNC:6881]	0.277452
ENSOARG00000001576	FGFR1	fibroblast growth factor receptor 1 [Source:HGNC Symbol;Acc:HGNC:3688]	-0.318097
ENSOARG00000001653	MAPK9	mitogen-activated protein kinase 9 [Source:HGNC Symbol;Acc:HGNC:6886]	0.133912
ENSOARG00000001700	PLCG1	phospholipase C gamma 1 [Source:HGNC Symbol;Acc:HGNC:9065]	0.158714
ENSOARG00000002021	RAC1	Rac family small GTPase 1 [Source:NCBI gene;Acc:100101233]	0.214946
ENSOARG00000002180	-	phosphoinositide-3-kinase regulatory subunit 3 [Source:NCBI gene;Acc:101123247]	-0.111012
ENSOARG00000002204	LPIN3	lipin 3 [Source:HGNC Symbol;Acc:HGNC:14451]	-0.0542895
ENSOARG00000002885	CTNNB1	catenin beta 1 [Source:HGNC Symbol;Acc:HGNC:2514]	0.0393776
ENSOARG00000003021	ACTB	actin beta [Source:NCBI gene;Acc:443052]	0
ENSOARG00000003418	PTK2	protein tyrosine kinase 2 [Source:HGNC Symbol;Acc:HGNC:9611]	0.06255
ENSOARG00000003654	SMAD2	SMAD family member 2 [Source:HGNC Symbol;Acc:HGNC:6768]	0.321486
ENSOARG00000003718	MAPK3	mitogen-activated protein kinase 3 [Source:HGNC Symbol;Acc:HGNC:6877]	NA
ENSOARG00000004797	WWTR1	WW domain containing transcription regulator 1 [Source:HGNC Symbol;Acc:HGNC:24042]	0.0523527
ENSOARG00000005483	-	-	0.0950712
ENSOARG00000005639	PLCB3	phospholipase C beta 3 [Source:HGNC Symbol;Acc:HGNC:9056]	0.183036
ENSOARG00000006358	CSF1R	colony stimulating factor 1 receptor [Source:HGNC Symbol;Acc:HGNC:2433]	1.09268
ENSOARG00000006460	NTRK1	neurotrophic receptor tyrosine kinase 1 [Source:HGNC Symbol;Acc:HGNC:8031]	-0.246885
ENSOARG00000006476	PRKACA	protein kinase cAMP-activated catalytic subunit alpha [Source:NCBI gene;Acc:443094]	-0.167963
ENSOARG00000006660	YAP1	Yes associated protein 1 [Source:NCBI gene;Acc:100913160]	-0.190233
ENSOARG00000007245	PIK3CB	phosphatidylinositol-4,5-bisphosphate 3-kinase catalytic subunit beta [Source:HGNC Symbol;Acc:HGNC:8976]	0.755422
ENSOARG00000008212	ITGA2	integrin subunit alpha 2 [Source:HGNC Symbol;Acc:HGNC:6137]	2.07164
ENSOARG00000008891	NTRK2	neurotrophic receptor tyrosine kinase 2 [Source:HGNC Symbol;Acc:HGNC:8032]	-0.775373
ENSOARG00000008988	PLCG2	phospholipase C gamma 2 [Source:HGNC Symbol;Acc:HGNC:9066]	1.61985
ENSOARG00000009732	FYN	FYN proto-oncogene, Src family tyrosine kinase [Source:HGNC Symbol;Acc:HGNC:4037]	-1.46619
ENSOARG00000009999	JUN	Jun proto-oncogene, AP-1 transcription factor subunit [Source:HGNC Symbol;Acc:HGNC:6204]	0.350324
ENSOARG00000010117	JAK1	Janus kinase 1 [Source:HGNC Symbol;Acc:HGNC:6190]	0.138934
ENSOARG00000010164	GNAI2	G protein subunit alpha i2 [Source:NCBI gene;Acc:100302341]	-0.160668
ENSOARG00000010448	ERBB3	erb-b2 receptor tyrosine kinase 3 [Source:HGNC Symbol;Acc:HGNC:3431]	3.05625
ENSOARG00000010626	GRB2	growth factor receptor bound protein 2 [Source:HGNC Symbol;Acc:HGNC:4566]	0.152015
ENSOARG00000010667	CDK2	cyclin dependent kinase 2 [Source:NCBI gene;Acc:100216433]	0.373475
ENSOARG00000011644	CDC27	cell division cycle 27 [Source:HGNC Symbol;Acc:HGNC:1728]	0.282503
ENSOARG00000011855	-	-	-0.334804
ENSOARG00000011865	ERBB2	erb-b2 receptor tyrosine kinase 2 [Source:HGNC Symbol;Acc:HGNC:3430]	0.442595
ENSOARG00000012064	VEGFD	vascular endothelial growth factor D [Source:HGNC Symbol;Acc:HGNC:3708]	inf
ENSOARG00000012278	CRK	CRK proto-oncogene, adaptor protein [Source:HGNC Symbol;Acc:HGNC:2362]	0.215019
ENSOARG00000012718	NFKB1	nuclear factor kappa B subunit 1 [Source:HGNC Symbol;Acc:HGNC:7794]	0.00444262
ENSOARG00000013006	MAPK13	mitogen-activated protein kinase 13 [Source:NCBI gene;Acc:100194428]	1.96112
ENSOARG00000013480	JAK2	Janus kinase 2 [Source:HGNC Symbol;Acc:HGNC:6192]	-0.109723
ENSOARG00000013636	CDKN1A	cyclin dependent kinase inhibitor 1A [Source:NCBI gene;Acc:100302083]	0.766217
ENSOARG00000013753	EGFR	epidermal growth factor receptor [Source:HGNC Symbol;Acc:HGNC:3236]	1.23195
ENSOARG00000013816	PRKACB	protein kinase cAMP-activated catalytic subunit beta [Source:HGNC Symbol;Acc:HGNC:9381]	-0.221695
ENSOARG00000013860	RHOA	ras homolog family member A [Source:NCBI gene;Acc:100302078]	0.0127011
ENSOARG00000014714	ANAPC5	anaphase promoting complex subunit 5 [Source:HGNC Symbol;Acc:HGNC:15713]	-0.161913
ENSOARG00000015323	GNA13	G protein subunit alpha 13 [Source:HGNC Symbol;Acc:HGNC:4381]	0.858083
ENSOARG00000015529	MAPK1	mitogen-activated protein kinase 1 [Source:HGNC Symbol;Acc:HGNC:6871]	0.264199
ENSOARG00000015686	PRKCA	protein kinase C alpha [Source:HGNC Symbol;Acc:HGNC:9393]	0.562568
ENSOARG00000016562	GNAS	GNAS complex locus [Source:HGNC Symbol;Acc:HGNC:4392]	0.00620762
ENSOARG00000016642	ITGB7	integrin subunit beta 7 [Source:HGNC Symbol;Acc:HGNC:6162]	-0.767119
ENSOARG00000017426	RELA	RELA proto-oncogene, NF-kB subunit [Source:HGNC Symbol;Acc:HGNC:9955]	0.00762458
ENSOARG00000017638	ITGB1	integrin subunit beta 1 [Source:NCBI gene;Acc:443141]	0.200675
ENSOARG00000017940	SRC	SRC proto-oncogene, non-receptor tyrosine kinase [Source:HGNC Symbol;Acc:HGNC:11283]	0.0533266
ENSOARG00000018276	SMAD3	SMAD family member 3 [Source:HGNC Symbol;Acc:HGNC:6769]	0.875693
ENSOARG00000018761	EFNA5	ephrin A5 [Source:HGNC Symbol;Acc:HGNC:3225]	1.07794
ENSOARG00000018809	CD44	CD44 molecule (Indian blood group) [Source:HGNC Symbol;Acc:HGNC:1681]	0.160539
ENSOARG00000019122	-	-	-0.680074
ENSOARG00000019232	ERBB4	erb-b2 receptor tyrosine kinase 4 [Source:HGNC Symbol;Acc:HGNC:3432]	0.211212
ENSOARG00000019632	RAP1A	RAP1A, member of RAS oncogene family [Source:HGNC Symbol;Acc:HGNC:9855]	0.269009
ENSOARG00000019999	KRAS	KRAS proto-oncogene, GTPase [Source:HGNC Symbol;Acc:HGNC:6407]	0.695118
ENSOARG00000020027	NRAS	NRAS proto-oncogene, GTPase [Source:HGNC Symbol;Acc:HGNC:7989]	NA
ENSOARG00000021148	ESR2	estrogen receptor 2 [Source:NCBI gene;Acc:443066]	0.204173

## Sheet: eAEC_Bottleneck_KDE
		Transcriptomic and computational analysis identified LPA metabolism, KLHL14 and KCNE3 as novel regulators of Epithelial-Mesenchymal Transition
Di Lollo V.*, Canciello A.* (equally contributing authors), Orsini M., Bernabò N., Ancora M., Di Federico M., Curini V., Mattioli M., Russo V., Mauro A., Cammà C., Barboni B.
Gene ID	Gene Name	Gene Description	Fold Change (eAEC vs mAEC)
ENSOARG00000002204	LPIN3	lipin 3 [Source:HGNC Symbol;Acc:HGNC:14451]	-0.0542895

## Sheet: eAEC_Bottleneck_DEG
		Transcriptomic and computational analysis identified LPA metabolism, KLHL14 and KCNE3 as novel regulators of Epithelial-Mesenchymal Transition
Di Lollo V.*, Canciello A.* (equally contributing authors), Orsini M., Bernabò N., Ancora M., Di Federico M., Curini V., Mattioli M., Russo V., Mauro A., Cammà C., Barboni B.
Gene ID	Gene Name	Gene Description	Fold Change (eAEC vs mAEC)
ENSOARG00000000422	-	-	1.02016
ENSOARG00000000744	LAMC2	laminin subunit gamma 2 [Source:NCBI gene;Acc:100216328]	1.78913
ENSOARG00000005032	PTPN6	protein tyrosine phosphatase, non-receptor type 6 [Source:HGNC Symbol;Acc:HGNC:9658]	1.97853
ENSOARG00000006092	L1CAM	L1 cell adhesion molecule [Source:HGNC Symbol;Acc:HGNC:6470]	1.14453
ENSOARG00000008212	ITGA2	integrin subunit alpha 2 [Source:HGNC Symbol;Acc:HGNC:6137]	2.07164
ENSOARG00000008988	PLCG2	phospholipase C gamma 2 [Source:HGNC Symbol;Acc:HGNC:9066]	1.61985
ENSOARG00000010448	ERBB3	erb-b2 receptor tyrosine kinase 3 [Source:HGNC Symbol;Acc:HGNC:3431]	3.05625
ENSOARG00000013006	MAPK13	mitogen-activated protein kinase 13 [Source:NCBI gene;Acc:100194428]	1.96112
ENSOARG00000013052	GLI2	GLI family zinc finger 2 [Source:HGNC Symbol;Acc:HGNC:4318]	1.49297
ENSOARG00000013487	PLXNA2	plexin A2 [Source:HGNC Symbol;Acc:HGNC:9100]	1.28425
ENSOARG00000013753	EGFR	epidermal growth factor receptor [Source:HGNC Symbol;Acc:HGNC:3236]	1.23195
ENSOARG00000013860	RHOA	ras homolog family member A [Source:NCBI gene;Acc:100302078]	1.0127
ENSOARG00000014305	BUB1	BUB1 mitotic checkpoint serine/threonine kinase [Source:HGNC Symbol;Acc:HGNC:1148]	1.04833
ENSOARG00000015025	CBL	Cbl proto-oncogene [Source:HGNC Symbol;Acc:HGNC:1541]	1.16142
ENSOARG00000016166	CDC25C	cell division cycle 25C [Source:HGNC Symbol;Acc:HGNC:1727]	1.10351
ENSOARG00000017161	BMPR1B	bone morphogenetic protein receptor type 1B [Source:NCBI gene;Acc:443454]	1.201
ENSOARG00000018761	EFNA5	ephrin A5 [Source:HGNC Symbol;Acc:HGNC:3225]	1.07794
ENSOARG00000020968	LCK	LCK proto-oncogene, Src family tyrosine kinase [Source:NCBI gene;Acc:100216439]	1.20964
