# Supplementary material for: Transcriptomic and computational analysis identified LPA metabolism, KLHL14 and KCNE3 as novel regulators of Epithelial-Mesenchymal Transition
Source: Sci Rep. 2020 Mar 6;10:4180. doi: 10.1038/s41598-020-61017-y (PMC7060278; doi:10.1038/s41598-020-61017-y)
Supplement: Supplementary file 7 — Dataset S5_B. [file 41598_2020_61017_MOESM7_ESM.xlsx]

## Sheet: mAEC_Bottleneck
Gene ID	Gene Name	Gene Description	Fold Change (eAEC vs mAEC)
100144763	CCND1	G1/S-specific cyclin-D1 isoform X1	NA
100294652	AKT1	RAC-alpha serine/threonine-protein kinase	NA
100302082	MAP2K7	dual specificity mitogen-activated protein kinase kinase 7	NA
101102792	CDC42	cell division cycle 42	NA
101103256	THBD	thrombomodulin	NA
101104966	NFE2L2	nuclear factor erythroid 2-related factor 2 isoform X1	NA
101105235	TRAF2	TNF receptor-associated factor 2 isoform X1	NA
101106158	-	bcl-2-like protein 1	NA
101107164	CDKN2B	cyclin-dependent kinase 4 inhibitor B	NA
101107592	RAC2	ras-related C3 botulinum toxin substrate 2 isoform X1	NA
101107632	DUSP1	dual specificity protein phosphatase 1	NA
101108677	SDC4	syndecan-4 isoform X1	NA
101110622	SMARCB1	SWI/SNF-related matrix-associated actin-dependent regulator of chromatin subfamily B member 1 isoform X2	NA
101110925	MYL6B	myosin light chain 6B	NA
101111070	GNA12	guanine nucleotide-binding protein subunit alpha-12 isoform X1	NA
101114880	WASF3	wiskott-Aldrich syndrome protein family member 3 isoform X1	NA
101115104	-	ADP-ribosylation factor 6-like	NA
101116223	-	mitogen-activated protein kinase 11 isoform X1	NA
101116393	GNAI1	guanine nucleotide-binding protein G(i) subunit alpha-1 isoform X1	NA
101116565	SMARCA4	transcription activator BRG1 isoform X1	NA
101116611	PLXNA1	plexin-A1 isoform X1	NA
101118553	CEBPA	CCAAT/enhancer-binding protein alpha	NA
101118556	RRAS2	ras-related protein R-Ras2 isoform X2	NA
101118624	F10	coagulation factor X isoform X1	NA
101119239	NFATC2	nuclear factor of activated T-cells, cytoplasmic 2 isoform X1	NA
101119242	AKT2	RAC-beta serine/threonine-protein kinase isoform X1	NA
101119462	-	frizzled-3-like	NA
101119602	BCL2	apoptosis regulator Bcl-2 isoform X1	NA
101120670	MAX	protein max isoform X1	NA
101121117	TRPC6	short transient receptor potential channel 6	NA
101121262	-	tyrosine-protein kinase ABL1-like	NA
101122941	ABL1	tyrosine-protein kinase ABL1 isoform X1	NA
105601889	PROC	vitamin K-dependent protein C isoform X1	NA
105614729	WNT10B	protein Wnt-10b	NA
106990095	CDC42	cell division control protein 42 homolog isoform X1	NA
443073	NOS3	nitric oxide synthase, endothelial	NA
443138	OXTR	oxytocin receptor	NA
443447	MYC	myc proto-oncogene protein	NA
443528	ADRB1	beta-1 adrenergic receptor isoform X1	NA
494191	TGFBR2	TGF-beta receptor type-2 isoform X1	NA
780525	FLT3LG	fms-related tyrosine kinase 3 ligand precursor	NA
ENSOARG00000000042	CYP2E1	cytochrome P450, family 2, subfamily E, polypeptide 1 [Source:NCBI gene;Acc:100568285]	0.226121
ENSOARG00000000114	-	complement C3 [Source:NCBI gene;Acc:443475]	NA
ENSOARG00000000337	MAP3K5	mitogen-activated protein kinase kinase kinase 5 [Source:HGNC Symbol;Acc:HGNC:6857]	0.162173
ENSOARG00000000422	-	-	1.02016
ENSOARG00000000483	NFKB2	nuclear factor kappa B subunit 2 [Source:HGNC Symbol;Acc:HGNC:7795]	0.0814832
ENSOARG00000000555	-	adenylate cyclase type 5-like [Source:NCBI gene;Acc:105606030]	NA
ENSOARG00000000603	FLT4	fms related tyrosine kinase 4 [Source:HGNC Symbol;Acc:HGNC:3767]	inf
ENSOARG00000000743	-	complement C3-like [Source:NCBI gene;Acc:101103133]	NA
ENSOARG00000000809	STAT5A	signal transducer and activator of transcription 5A [Source:NCBI gene;Acc:443419]	-0.47639
ENSOARG00000000838	ARF6	ADP ribosylation factor 6 [Source:NCBI gene;Acc:100302306]	0.109208
ENSOARG00000000899	MECOM	MDS1 and EVI1 complex locus [Source:HGNC Symbol;Acc:HGNC:3498]	-0.776945
ENSOARG00000001014	PDK1	pyruvate dehydrogenase kinase 1 [Source:HGNC Symbol;Acc:HGNC:8809]	-0.417701
ENSOARG00000001031	MYD88	MYD88, innate immune signal transduction adaptor [Source:NCBI gene;Acc:678682]	0.101927
ENSOARG00000001060	KDR	kinase insert domain receptor [Source:NCBI gene;Acc:443087]	2.3708
ENSOARG00000001077	RALBP1	ralA binding protein 1 [Source:HGNC Symbol;Acc:HGNC:9841]	0.467273
ENSOARG00000001262	BCL2L1	BCL2 like 1 [Source:NCBI gene;Acc:443061]	0.647809
ENSOARG00000001408	ACVR2B	activin A receptor type 2B [Source:HGNC Symbol;Acc:HGNC:174]	0.573483
ENSOARG00000001468	MAPK8	mitogen-activated protein kinase 8 [Source:HGNC Symbol;Acc:HGNC:6881]	0.277452
ENSOARG00000001576	FGFR1	fibroblast growth factor receptor 1 [Source:HGNC Symbol;Acc:HGNC:3688]	-0.318097
ENSOARG00000001653	MAPK9	mitogen-activated protein kinase 9 [Source:HGNC Symbol;Acc:HGNC:6886]	0.133912
ENSOARG00000001811	TNNI3	troponin I3, cardiac type [Source:HGNC Symbol;Acc:HGNC:11947]	-0.0643029
ENSOARG00000001845	TPM3	tropomyosin 3 [Source:HGNC Symbol;Acc:HGNC:12012]	0.284579
ENSOARG00000001958	IFNG	interferon gamma [Source:NCBI gene;Acc:443396]	0.191953
ENSOARG00000002021	RAC1	Rac family small GTPase 1 [Source:NCBI gene;Acc:100101233]	0.214946
ENSOARG00000002180	-	phosphoinositide-3-kinase regulatory subunit 3 [Source:NCBI gene;Acc:101123247]	-0.111012
ENSOARG00000002722	-	complement C4-like [Source:NCBI gene;Acc:101112891]	NA
ENSOARG00000002885	CTNNB1	catenin beta 1 [Source:HGNC Symbol;Acc:HGNC:2514]	0.0393776
ENSOARG00000003021	ACTB	actin beta [Source:NCBI gene;Acc:443052]	0
ENSOARG00000003130	PLAT	plasminogen activator, tissue type [Source:HGNC Symbol;Acc:HGNC:9051]	0.477491
ENSOARG00000003292	CKS1B	CDC28 protein kinase regulatory subunit 1B [Source:HGNC Symbol;Acc:HGNC:19083]	0.264143
ENSOARG00000003342	NFATC3	nuclear factor of activated T cells 3 [Source:HGNC Symbol;Acc:HGNC:7777]	0.377686
ENSOARG00000003418	PTK2	protein tyrosine kinase 2 [Source:HGNC Symbol;Acc:HGNC:9611]	0.06255
ENSOARG00000003572	RPS6KA5	ribosomal protein S6 kinase A5 [Source:HGNC Symbol;Acc:HGNC:10434]	0.275419
ENSOARG00000003654	SMAD2	SMAD family member 2 [Source:HGNC Symbol;Acc:HGNC:6768]	0.321486
ENSOARG00000003718	MAPK3	mitogen-activated protein kinase 3 [Source:HGNC Symbol;Acc:HGNC:6877]	NA
ENSOARG00000003809	-	SMAD family member 7 [Source:NCBI gene;Acc:101111414]	-0.150572
ENSOARG00000003966	-	-	0.00367937
ENSOARG00000004038	F2	coagulation factor II, thrombin [Source:NCBI gene;Acc:100307041]	-0.488532
ENSOARG00000004051	DVL1	dishevelled segment polarity protein 1 [Source:HGNC Symbol;Acc:HGNC:3084]	0.299036
ENSOARG00000004058	IKBKG	inhibitor of nuclear factor kappa B kinase subunit gamma [Source:HGNC Symbol;Acc:HGNC:5961]	0.0317845
ENSOARG00000004074	RIN1	Ras and Rab interactor 1 [Source:HGNC Symbol;Acc:HGNC:18749]	0.118193
ENSOARG00000004215	NFATC1	nuclear factor of activated T cells 1 [Source:HGNC Symbol;Acc:HGNC:7775]	0.253912
ENSOARG00000004241	SMO	smoothened, frizzled class receptor [Source:HGNC Symbol;Acc:HGNC:11119]	-0.617515
ENSOARG00000004726	-	plasminogen [Source:NCBI gene;Acc:101112066]	NA
ENSOARG00000004732	DCC	DCC netrin 1 receptor [Source:HGNC Symbol;Acc:HGNC:2701]	0.20854
ENSOARG00000004785	PIK3CG	phosphatidylinositol-4,5-bisphosphate 3-kinase catalytic subunit gamma [Source:HGNC Symbol;Acc:HGNC:8978]	NA
ENSOARG00000005297	CALM2	calmodulin 2 [Source:NCBI gene;Acc:443230]	-0.298614
ENSOARG00000005722	EPAS1	endothelial PAS domain protein 1 [Source:HGNC Symbol;Acc:HGNC:3374]	0.29803
ENSOARG00000005792	TLR4	toll like receptor 4 [Source:NCBI gene;Acc:554263]	0.640842
ENSOARG00000005847	PRKCE	protein kinase C epsilon [Source:HGNC Symbol;Acc:HGNC:9401]	0.758356
ENSOARG00000006065	NODAL	nodal growth differentiation factor [Source:HGNC Symbol;Acc:HGNC:7865]	NA
ENSOARG00000006197	RGS3	regulator of G protein signaling 3 [Source:HGNC Symbol;Acc:HGNC:9999]	-0.13807
ENSOARG00000006281	BAD	BCL2 associated agonist of cell death [Source:HGNC Symbol;Acc:HGNC:936]	-0.356087
ENSOARG00000006340	GAB2	GRB2 associated binding protein 2 [Source:HGNC Symbol;Acc:HGNC:14458]	-0.167209
ENSOARG00000006356	BIRC3	baculoviral IAP repeat containing 3 [Source:HGNC Symbol;Acc:HGNC:591]	0.166896
ENSOARG00000006358	CSF1R	colony stimulating factor 1 receptor [Source:HGNC Symbol;Acc:HGNC:2433]	1.09268
ENSOARG00000006378	BMP5	bone morphogenetic protein 5 [Source:HGNC Symbol;Acc:HGNC:1072]	inf
ENSOARG00000006476	PRKACA	protein kinase cAMP-activated catalytic subunit alpha [Source:NCBI gene;Acc:443094]	-0.167963
ENSOARG00000006838	CFL2	cofilin 2 [Source:HGNC Symbol;Acc:HGNC:1875]	-0.310958
ENSOARG00000006951	CAMK2A	calcium/calmodulin dependent protein kinase II alpha [Source:HGNC Symbol;Acc:HGNC:1460]	-0.721959
ENSOARG00000007128	-	cytochrome P450 2A6 [Source:NCBI gene;Acc:100568289]	inf
ENSOARG00000007238	PAK1	p21 (RAC1) activated kinase 1 [Source:HGNC Symbol;Acc:HGNC:8590]	-0.572265
ENSOARG00000007245	PIK3CB	phosphatidylinositol-4,5-bisphosphate 3-kinase catalytic subunit beta [Source:HGNC Symbol;Acc:HGNC:8976]	0.755422
ENSOARG00000007392	MAP3K1	mitogen-activated protein kinase kinase kinase 1 [Source:HGNC Symbol;Acc:HGNC:6848]	0.218151
ENSOARG00000007468	TGFB1	transforming growth factor beta 1 [Source:NCBI gene;Acc:443417]	-0.282447
ENSOARG00000007472	CASP3	caspase 3 [Source:HGNC Symbol;Acc:HGNC:1504]	0.125172
ENSOARG00000007592	PTGS2	prostaglandin-endoperoxide synthase 2 [Source:NCBI gene;Acc:443460]	-1.186
ENSOARG00000007733	ACVR1	activin A receptor type 1 [Source:HGNC Symbol;Acc:HGNC:171]	-0.231941
ENSOARG00000007814	SYK	spleen associated tyrosine kinase [Source:HGNC Symbol;Acc:HGNC:11491]	-0.908613
ENSOARG00000007851	PRKAA2	protein kinase AMP-activated catalytic subunit alpha 2 [Source:NCBI gene;Acc:100127210]	4.70736
ENSOARG00000008334	VEGFA	vascular endothelial growth factor A [Source:NCBI gene;Acc:443103]	0.315872
ENSOARG00000008370	GPATCH8	G-patch domain containing 8 [Source:HGNC Symbol;Acc:HGNC:29066]	0.290781
ENSOARG00000008578	PTCH1	patched 1 [Source:HGNC Symbol;Acc:HGNC:9585]	1.37937
ENSOARG00000009312	RGL2	ral guanine nucleotide dissociation stimulator like 2 [Source:HGNC Symbol;Acc:HGNC:9769]	-0.16461
ENSOARG00000009701	CASP9	caspase 9 [Source:HGNC Symbol;Acc:HGNC:1511]	0.287284
ENSOARG00000009732	FYN	FYN proto-oncogene, Src family tyrosine kinase [Source:HGNC Symbol;Acc:HGNC:4037]	-1.46619
ENSOARG00000009999	JUN	Jun proto-oncogene, AP-1 transcription factor subunit [Source:HGNC Symbol;Acc:HGNC:6204]	0.350324
ENSOARG00000010067	BAK1	BCL2 antagonist/killer 1 [Source:HGNC Symbol;Acc:HGNC:949]	0.342833
ENSOARG00000010117	JAK1	Janus kinase 1 [Source:HGNC Symbol;Acc:HGNC:6190]	0.138934
ENSOARG00000010164	GNAI2	G protein subunit alpha i2 [Source:NCBI gene;Acc:100302341]	-0.160668
ENSOARG00000010594	CACNA1F	calcium voltage-gated channel subunit alpha1 F [Source:HGNC Symbol;Acc:HGNC:1393]	inf
ENSOARG00000010626	GRB2	growth factor receptor bound protein 2 [Source:HGNC Symbol;Acc:HGNC:4566]	0.152015
ENSOARG00000010763	MRVI1	murine retrovirus integration site 1 homolog [Source:HGNC Symbol;Acc:HGNC:7237]	-1.34955
ENSOARG00000010860	GSS	glutathione synthetase [Source:HGNC Symbol;Acc:HGNC:4624]	0.304322
ENSOARG00000011173	IL12RB2	interleukin 12 receptor subunit beta 2 [Source:NCBI gene;Acc:100820736]	inf -
ENSOARG00000011836	RAPGEF5	Rap guanine nucleotide exchange factor 5 [Source:HGNC Symbol;Acc:HGNC:16862]	2.56515
ENSOARG00000011855	-	-	-0.334804
ENSOARG00000011865	ERBB2	erb-b2 receptor tyrosine kinase 2 [Source:HGNC Symbol;Acc:HGNC:3430]	0.442595
ENSOARG00000012021	IL6	interleukin 6 [Source:NCBI gene;Acc:443406]	-0.386857
ENSOARG00000012145	WAS	Wiskott-Aldrich syndrome [Source:HGNC Symbol;Acc:HGNC:12731]	NA
ENSOARG00000012278	CRK	CRK proto-oncogene, adaptor protein [Source:HGNC Symbol;Acc:HGNC:2362]	0.215019
ENSOARG00000012321	MAP3K7	mitogen-activated protein kinase kinase kinase 7 [Source:HGNC Symbol;Acc:HGNC:6859]	0.150245
ENSOARG00000012393	GNAQ	G protein subunit alpha q [Source:HGNC Symbol;Acc:HGNC:4390]	0.253324
ENSOARG00000012718	NFKB1	nuclear factor kappa B subunit 1 [Source:HGNC Symbol;Acc:HGNC:7794]	0.00444262
ENSOARG00000012929	SERPINC1	serpin family C member 1 [Source:NCBI gene;Acc:443407]	-0.386762
ENSOARG00000013006	MAPK13	mitogen-activated protein kinase 13 [Source:NCBI gene;Acc:100194428]	1.96112
ENSOARG00000013102	ETS1	ETS proto-oncogene 1, transcription factor [Source:HGNC Symbol;Acc:HGNC:3488]	0.660142
ENSOARG00000013480	JAK2	Janus kinase 2 [Source:HGNC Symbol;Acc:HGNC:6192]	-0.109723
ENSOARG00000013487	PLXNA2	plexin A2 [Source:HGNC Symbol;Acc:HGNC:9100]	1.28425
ENSOARG00000013623	PPP3CA	protein phosphatase 3 catalytic subunit alpha [Source:HGNC Symbol;Acc:HGNC:9314]	0.214458
ENSOARG00000013625	PRKG1	protein kinase cGMP-dependent 1 [Source:HGNC Symbol;Acc:HGNC:9414]	0.224705
ENSOARG00000013636	CDKN1A	cyclin dependent kinase inhibitor 1A [Source:NCBI gene;Acc:100302083]	0.766217
ENSOARG00000013753	EGFR	epidermal growth factor receptor [Source:HGNC Symbol;Acc:HGNC:3236]	1.23195
ENSOARG00000013860	RHOA	ras homolog family member A [Source:NCBI gene;Acc:100302078]	0.0127011
ENSOARG00000013869	MAP2K6	mitogen-activated protein kinase kinase 6 [Source:HGNC Symbol;Acc:HGNC:6846]	-1.60463
ENSOARG00000014401	RPS6KB1	ribosomal protein S6 kinase B1 [Source:HGNC Symbol;Acc:HGNC:10436]	0.19273
ENSOARG00000014759	-	microsomal glutathione-S-transferase 1-1 [Source:NCBI gene;Acc:443054]	-2.67969
ENSOARG00000014799	RASGRF1	Ras protein specific guanine nucleotide releasing factor 1 [Source:HGNC Symbol;Acc:HGNC:9875]	-1.33435
ENSOARG00000014911	EFNB1	ephrin B1 [Source:HGNC Symbol;Acc:HGNC:3226]	-0.352972
ENSOARG00000014977	-	frizzled class receptor 3 [Source:NCBI gene;Acc:780482]	0.866507
ENSOARG00000014992	CAMKK2	calcium/calmodulin dependent protein kinase kinase 2 [Source:HGNC Symbol;Acc:HGNC:1470]	0.206978
ENSOARG00000015180	BAMBI	BMP and activin membrane bound inhibitor [Source:NCBI gene;Acc:443242]	-1.85857
ENSOARG00000015323	GNA13	G protein subunit alpha 13 [Source:HGNC Symbol;Acc:HGNC:4381]	0.858083
ENSOARG00000015404	MAP2K4	mitogen-activated protein kinase kinase 4 [Source:HGNC Symbol;Acc:HGNC:6844]	0.439826
ENSOARG00000015529	MAPK1	mitogen-activated protein kinase 1 [Source:HGNC Symbol;Acc:HGNC:6871]	0.264199
ENSOARG00000015571	TP53	tumor protein p53 [Source:NCBI gene;Acc:443421]	0.00517092
ENSOARG00000015630	RAF1	Raf-1 proto-oncogene, serine/threonine kinase [Source:HGNC Symbol;Acc:HGNC:9829]	0.137379
ENSOARG00000015656	ICAM1	intercellular adhesion molecule 1 [Source:NCBI gene;Acc:443045]	-0.504967
ENSOARG00000015686	PRKCA	protein kinase C alpha [Source:HGNC Symbol;Acc:HGNC:9393]	0.562568
ENSOARG00000015801	RASA1	RAS p21 protein activator 1 [Source:HGNC Symbol;Acc:HGNC:9871]	0.424092
ENSOARG00000015990	BDKRB2	bradykinin receptor B2 [Source:HGNC Symbol;Acc:HGNC:1030]	-0.0898399
ENSOARG00000016367	RASSF1	Ras association domain family member 1 [Source:NCBI gene;Acc:100302080]	NA
ENSOARG00000016412	PDGFB	platelet derived growth factor subunit B [Source:NCBI gene;Acc:443545]	1.34747
ENSOARG00000016562	GNAS	GNAS complex locus [Source:HGNC Symbol;Acc:HGNC:4392]	0.00620762
ENSOARG00000016607	ITGAV	integrin subunit alpha V [Source:NCBI gene;Acc:443143]	-0.0875491
ENSOARG00000016739	ROBO1	roundabout guidance receptor 1 [Source:HGNC Symbol;Acc:HGNC:10249]	-0.0238355
ENSOARG00000017161	BMPR1B	bone morphogenetic protein receptor type 1B [Source:NCBI gene;Acc:443454]	1.201
ENSOARG00000017420	GLI3	GLI family zinc finger 3 [Source:HGNC Symbol;Acc:HGNC:4319]	-0.522652
ENSOARG00000017426	RELA	RELA proto-oncogene, NF-kB subunit [Source:HGNC Symbol;Acc:HGNC:9955]	0.00762458
ENSOARG00000017474	JUP	junction plakoglobin [Source:HGNC Symbol;Acc:HGNC:6207]	0.415144
ENSOARG00000017631	PRKCB	protein kinase C beta [Source:HGNC Symbol;Acc:HGNC:9395]	inf
ENSOARG00000017638	ITGB1	integrin subunit beta 1 [Source:NCBI gene;Acc:443141]	0.200675
ENSOARG00000017641	BMPR2	Ovis aries bone morphogenetic protein receptor type 2 (BMPR2), mRNA. [Source:RefSeq mRNA;Acc:NM_001306123]	0.204034
ENSOARG00000017660	RALA	RAS like proto-oncogene A [Source:HGNC Symbol;Acc:HGNC:9839]	0.233663
ENSOARG00000017704	NOTCH4	notch 4 [Source:HGNC Symbol;Acc:HGNC:7884]	0.452533
ENSOARG00000017940	SRC	SRC proto-oncogene, non-receptor tyrosine kinase [Source:HGNC Symbol;Acc:HGNC:11283]	0.0533266
ENSOARG00000018268	-	liver carboxylesterase-like [Source:NCBI gene;Acc:101116756]	-1.84327
ENSOARG00000018310	MAPK7	mitogen-activated protein kinase 7 [Source:HGNC Symbol;Acc:HGNC:6880]	-0.124423
ENSOARG00000018412	BRAP	BRCA1 associated protein [Source:HGNC Symbol;Acc:HGNC:1099]	0.133927
ENSOARG00000018506	ACTG1	actin gamma 1 [Source:HGNC Symbol;Acc:HGNC:144]	0
ENSOARG00000018738	BMP2	bone morphogenetic protein 2 [Source:HGNC Symbol;Acc:HGNC:1069]	-1.39528
ENSOARG00000018964	STAT5B	signal transducer and activator of transcription 5B [Source:HGNC Symbol;Acc:HGNC:11367]	-0.575365
ENSOARG00000019079	TRAF6	TNF receptor associated factor 6 [Source:HGNC Symbol;Acc:HGNC:12036]	0.0333718
ENSOARG00000019122	-	-	-0.680074
ENSOARG00000019319	GSTM3	glutathione S-transferase mu 3 [Source:HGNC Symbol;Acc:HGNC:4635]	-2.0513
ENSOARG00000019678	IRAK4	interleukin 1 receptor associated kinase 4 [Source:NCBI gene;Acc:100216438]	0.155028
ENSOARG00000019806	PLXNB2	plexin B2 [Source:HGNC Symbol;Acc:HGNC:9104]	NA
ENSOARG00000019835	GSK3B	glycogen synthase kinase 3 beta [Source:NCBI gene;Acc:100169938]	0.270967
ENSOARG00000019971	PLN	phospholamban [Source:HGNC Symbol;Acc:HGNC:9080]	0.456632
ENSOARG00000019988	MAPK8IP2	mitogen-activated protein kinase 8 interacting protein 2 [Source:HGNC Symbol;Acc:HGNC:6883]	-0.358668
ENSOARG00000019993	ACTC1	actin, alpha, cardiac muscle 1 [Source:HGNC Symbol;Acc:HGNC:143]	-2.64468
ENSOARG00000019999	KRAS	KRAS proto-oncogene, GTPase [Source:HGNC Symbol;Acc:HGNC:6407]	0.695118
ENSOARG00000020027	NRAS	NRAS proto-oncogene, GTPase [Source:HGNC Symbol;Acc:HGNC:7989]	NA
ENSOARG00000020358	PAK2	p21 (RAC1) activated kinase 2 [Source:HGNC Symbol;Acc:HGNC:8591]	0.64084
ENSOARG00000020575	EPHB3	EPH receptor B3 [Source:HGNC Symbol;Acc:HGNC:3394]	-0.380702
ENSOARG00000020667	FCGR1A	Fc fragment of IgG, high affinity Ia, receptor (CD64) [Source:NCBI gene;Acc:100192431]	0.106892
ENSOARG00000020853	CDKN1B	cyclin dependent kinase inhibitor 1B [Source:HGNC Symbol;Acc:HGNC:1785]	-0.111722
ENSOARG00000020866	IL1B	interleukin 1 beta [Source:NCBI gene;Acc:443539]	0.380151
ENSOARG00000021136	HIF1A	hypoxia inducible factor 1 subunit alpha [Source:HGNC Symbol;Acc:HGNC:4910]	-0.16843

## Sheet: mAEC_Bottleneck_Hub
		Transcriptomic and computational analysis identified LPA metabolism, KLHL14 and KCNE3 as novel regulators of Epithelial-Mesenchymal Transition
Di Lollo V.*, Canciello A.* (equally contributing authors), Orsini M., Bernabò N., Ancora M., Di Federico M., Curini V., Mattioli M., Russo V., Mauro A., Cammà C., Barboni B.
Gene ID	Gene Name	Gene Description	Fold Change (eAEC vs mAEC)
100294652	AKT1	RAC-alpha serine/threonine-protein kinase	NA
101104966	NFE2L2	nuclear factor erythroid 2-related factor 2 isoform X1	NA
101107592	RAC2	ras-related C3 botulinum toxin substrate 2 isoform X1	NA
101116223	-	mitogen-activated protein kinase 11 isoform X1	NA
101116393	GNAI1	guanine nucleotide-binding protein G(i) subunit alpha-1 isoform X1	NA
101118556	RRAS2	ras-related protein R-Ras2 isoform X2	NA
101119242	AKT2	RAC-beta serine/threonine-protein kinase isoform X1	NA
443447	MYC	myc proto-oncogene protein	NA
ENSOARG00000000042	CYP2E1	cytochrome P450, family 2, subfamily E, polypeptide 1 [Source:NCBI gene;Acc:100568285]	0.226121
ENSOARG00000000603	FLT4	fms related tyrosine kinase 4 [Source:HGNC Symbol;Acc:HGNC:3767]	inf
ENSOARG00000001060	KDR	kinase insert domain receptor [Source:NCBI gene;Acc:443087]	2.3708
ENSOARG00000001468	MAPK8	mitogen-activated protein kinase 8 [Source:HGNC Symbol;Acc:HGNC:6881]	0.277452
ENSOARG00000001576	FGFR1	fibroblast growth factor receptor 1 [Source:HGNC Symbol;Acc:HGNC:3688]	-0.318097
ENSOARG00000001653	MAPK9	mitogen-activated protein kinase 9 [Source:HGNC Symbol;Acc:HGNC:6886]	0.133912
ENSOARG00000002021	RAC1	Rac family small GTPase 1 [Source:NCBI gene;Acc:100101233]	0.214946
ENSOARG00000002180	-	phosphoinositide-3-kinase regulatory subunit 3 [Source:NCBI gene;Acc:101123247]	-0.111012
ENSOARG00000003021	ACTB	actin beta [Source:NCBI gene;Acc:443052]	0
ENSOARG00000003718	MAPK3	mitogen-activated protein kinase 3 [Source:HGNC Symbol;Acc:HGNC:6877]	NA
ENSOARG00000006358	CSF1R	colony stimulating factor 1 receptor [Source:HGNC Symbol;Acc:HGNC:2433]	1.09268
ENSOARG00000006476	PRKACA	protein kinase cAMP-activated catalytic subunit alpha [Source:NCBI gene;Acc:443094]	-0.167963
ENSOARG00000006951	CAMK2A	calcium/calmodulin dependent protein kinase II alpha [Source:HGNC Symbol;Acc:HGNC:1460]	-0.721959
ENSOARG00000007128	-	cytochrome P450 2A6 [Source:NCBI gene;Acc:100568289]	inf
ENSOARG00000007245	PIK3CB	phosphatidylinositol-4,5-bisphosphate 3-kinase catalytic subunit beta [Source:HGNC Symbol;Acc:HGNC:8976]	0.755422
ENSOARG00000008334	VEGFA	vascular endothelial growth factor A [Source:NCBI gene;Acc:443103]	0.315872
ENSOARG00000009999	JUN	Jun proto-oncogene, AP-1 transcription factor subunit [Source:HGNC Symbol;Acc:HGNC:6204]	0.350324
ENSOARG00000010164	GNAI2	G protein subunit alpha i2 [Source:NCBI gene;Acc:100302341]	-0.160668
ENSOARG00000010594	CACNA1F	calcium voltage-gated channel subunit alpha1 F [Source:HGNC Symbol;Acc:HGNC:1393]	inf
ENSOARG00000010626	GRB2	growth factor receptor bound protein 2 [Source:HGNC Symbol;Acc:HGNC:4566]	0.152015
ENSOARG00000010860	GSS	glutathione synthetase [Source:HGNC Symbol;Acc:HGNC:4624]	0.304322
ENSOARG00000011865	ERBB2	erb-b2 receptor tyrosine kinase 2 [Source:HGNC Symbol;Acc:HGNC:3430]	0.442595
ENSOARG00000012393	GNAQ	G protein subunit alpha q [Source:HGNC Symbol;Acc:HGNC:4390]	0.253324
ENSOARG00000012718	NFKB1	nuclear factor kappa B subunit 1 [Source:HGNC Symbol;Acc:HGNC:7794]	0.00444262
ENSOARG00000013006	MAPK13	mitogen-activated protein kinase 13 [Source:NCBI gene;Acc:100194428]	1.96112
ENSOARG00000013625	PRKG1	protein kinase cGMP-dependent 1 [Source:HGNC Symbol;Acc:HGNC:9414]	0.224705
ENSOARG00000013753	EGFR	epidermal growth factor receptor [Source:HGNC Symbol;Acc:HGNC:3236]	1.23195
ENSOARG00000014759	-	microsomal glutathione-S-transferase 1-1 [Source:NCBI gene;Acc:443054]	-2.67969
ENSOARG00000014799	RASGRF1	Ras protein specific guanine nucleotide releasing factor 1 [Source:HGNC Symbol;Acc:HGNC:9875]	-1.33435
ENSOARG00000015529	MAPK1	mitogen-activated protein kinase 1 [Source:HGNC Symbol;Acc:HGNC:6871]	0.264199
ENSOARG00000016607	ITGAV	integrin subunit alpha V [Source:NCBI gene;Acc:443143]	-0.0875491
ENSOARG00000017426	RELA	RELA proto-oncogene, NF-kB subunit [Source:HGNC Symbol;Acc:HGNC:9955]	0.00762458
ENSOARG00000018506	ACTG1	actin gamma 1 [Source:HGNC Symbol;Acc:HGNC:144]	0
ENSOARG00000019122	-	-	-0.680074
ENSOARG00000019319	GSTM3	glutathione S-transferase mu 3 [Source:HGNC Symbol;Acc:HGNC:4635]	-2.0513
ENSOARG00000019999	KRAS	KRAS proto-oncogene, GTPase [Source:HGNC Symbol;Acc:HGNC:6407]	0.695118
ENSOARG00000020027	NRAS	NRAS proto-oncogene, GTPase [Source:HGNC Symbol;Acc:HGNC:7989]	NA

## Sheet: mAEC_Bottleneck_DEG
		Transcriptomic and computational analysis identified LPA metabolism, KLHL14 and KCNE3 as novel regulators of Epithelial-Mesenchymal Transition
Di Lollo V.*, Canciello A.* (equally contributing authors), Orsini M., Bernabò N., Ancora M., Di Federico M., Curini V., Mattioli M., Russo V., Mauro A., Cammà C., Barboni B.
Gene ID	Gene Name	Gene Description	Fold Change (eAEC vs mAEC)
ENSOARG00000000899	MECOM	MDS1 and EVI1 complex locus [Source:HGNC Symbol;Acc:HGNC:3498]	-1.77694
ENSOARG00000006838	CFL2	cofilin 2 [Source:HGNC Symbol;Acc:HGNC:1875]	-1.31096
ENSOARG00000007592	PTGS2	prostaglandin-endoperoxide synthase 2 [Source:NCBI gene;Acc:443460]	-1.186
ENSOARG00000009732	FYN	FYN proto-oncogene, Src family tyrosine kinase [Source:HGNC Symbol;Acc:HGNC:4037]	-1.46619
ENSOARG00000010763	MRVI1	murine retrovirus integration site 1 homolog [Source:HGNC Symbol;Acc:HGNC:7237]	-1.34955
ENSOARG00000013869	MAP2K6	mitogen-activated protein kinase kinase 6 [Source:HGNC Symbol;Acc:HGNC:6846]	-1.60463
ENSOARG00000014759	-	microsomal glutathione-S-transferase 1-1 [Source:NCBI gene;Acc:443054]	-2.67969
ENSOARG00000014799	RASGRF1	Ras protein specific guanine nucleotide releasing factor 1 [Source:HGNC Symbol;Acc:HGNC:9875]	-1.33435
ENSOARG00000015180	BAMBI	BMP and activin membrane bound inhibitor [Source:NCBI gene;Acc:443242]	-1.85857
ENSOARG00000018268	-	liver carboxylesterase-like [Source:NCBI gene;Acc:101116756]	-1.84327
ENSOARG00000018738	BMP2	bone morphogenetic protein 2 [Source:HGNC Symbol;Acc:HGNC:1069]	-1.39528
ENSOARG00000019319	GSTM3	glutathione S-transferase mu 3 [Source:HGNC Symbol;Acc:HGNC:4635]	-2.0513
ENSOARG00000019993	ACTC1	actin, alpha, cardiac muscle 1 [Source:HGNC Symbol;Acc:HGNC:143]	-2.64468

## Sheet: mAEC_Bottleneck_Hub_DEG_KDE
		Transcriptomic and computational analysis identified LPA metabolism, KLHL14 and KCNE3 as novel regulators of Epithelial-Mesenchymal Transition
Di Lollo V.*, Canciello A.* (equally contributing authors), Orsini M., Bernabò N., Ancora M., Di Federico M., Curini V., Mattioli M., Russo V., Mauro A., Cammà C., Barboni B.
Gene ID	Gene Name	Gene Description	Fold Change (eAEC vs mAEC)
ENSOARG00000014759		microsomal glutathione-S-transferase 1-1 [Source:NCBI gene;Acc:443054]	-2.67969
ENSOARG00000019319	GSTM3	glutathione S-transferase mu 3 [Source:HGNC Symbol;Acc:HGNC:4635]	-2.0513

## Sheet: mAEC_Bottleneck_KDE
		Transcriptomic and computational analysis identified LPA metabolism, KLHL14 and KCNE3 as novel regulators of Epithelial-Mesenchymal Transition
Di Lollo V.*, Canciello A.* (equally contributing authors), Orsini M., Bernabò N., Ancora M., Di Federico M., Curini V., Mattioli M., Russo V., Mauro A., Cammà C., Barboni B.
Gene ID	Gene Name	Gene Description	Fold Change (eAEC vs mAEC)
ENSOARG00000014759	-	microsomal glutathione-S-transferase 1-1 [Source:NCBI gene;Acc:443054]	-2.67969
ENSOARG00000019319	GSTM3	glutathione S-transferase mu 3 [Source:HGNC Symbol;Acc:HGNC:4635]	-2.0513
